# Supplementary material for: Coupled protein synthesis and ribosome-guided piRNA processing on mRNAs
Source: Nat Commun. 2021 Oct 13;12:5970. doi: 10.1038/s41467-021-26233-8 (PMC8514520; doi:10.1038/s41467-021-26233-8)
Supplement: Supplementary file 6 — Source Data [file 41467_2021_26233_MOESM6_ESM.xlsx]

## Sheet: Fig. 1
Source Data Fig. 1
Fig. 1a				Fig. 1c (left)				Fig. 1c (right)
Distance from 5´end to nearest A-MYB peak (kbp)			uppl mRNA	uppl mRNA abundance (tpm)				uppl mRNA abundance (tpm)
uppl mRNA	3´UTR			Amyb_het_17.5	Amyb_het_14.5	Amyb_mut_17.5	Amyb_mut_14.5	A_myb_14.5_ox_Het	A_myb_14.5_mut_ox	A_myb_17.5_mut_ox	A_myb_17.5_ox_Het
75	13874		13-qA5-156.1	0.194227	0.157177	0.0344673	0.0347412	1.79637	0.311641	0.0768237	4.58348
11	49320		15-qE1-3710.1	7.73363	6.78316	2.46745	2.2775	283.267	16.3597	3.80039	451.852
44493	25491		6-qF3-1063.1	0.198679	0.081493	5.03431e-08	0.000247265	22.9328	1.66955	0.460522	50.652
2896	22005		6-qF3-3040.1	6.15941	3.495	0.700606	0.716739	77.3346	6.66749	2.48739	174.698
18224	25462		pi-Asb1.1	1.65812	0.786194	0.414097	0.399423	40.0006	2.48834	0.752231	94.592
333	10573		pi-BC026590.1	1.02482	0.912523	0.702081	0.911506	20.4587	5.37521	1.65511	21.9922
32	8075		pi-Cbl.1	1.24341	0.926666	0.599214	0.497148	26.9623	4.6135	2.01984	49.0567
58357	48438		pi-Ccdc117.1	13.5843	8.29131	6.31057	5.49455	6.01602	0.941529	0.393198	20.2613
66	27112		pi-Ddx19b.1	0.868945	0.912269	0.409669	0.868713	35.0349	3.3345	1.09337	48.9787
7	14222		pi-Eif2c2.1	0.702102	0.819248	0.798337	0.830982	17.9867	1.07566	0.240993	34.7962
468	16347		pi-Eif4ebp2.1	0.768582	0.759537	1.40543	1.11955	44.0321	8.56677	3.74673	44.594
57	7825		pi-Exoc8.1	1.29272	0.421321	0.116322	0.192466	6.39191	1.38437	0.743156	7.5842
88	6747		pi-Ip6k1.1	5.44965	4.51619	5.39482	5.57129	26.8872	6.26828	2.35555	15.7688
24	1986		pi-Ipmk.1	1.55119	1.35913	1.47171	1.66241	3.41348	0.31833	0.0872543	10.4007
280	119061		pi-Kctd7.1	5.28481	2.10859	0.390414	0.429113	10.4091	0.908571	0.209074	35.2783
36	24013		pi-Klhl11.1	8.24157	8.48691	10.4333	10.7874	5.92603	1.5534	0.430093	7.85062
162	3661		pi-Mgll.1	8.11265	1.34343	0.536884	0.613032	10.5595	2.19119	0.865612	19.7176
21	7707		pi-Mlc1.1	3.36301	2.98173	0.639693	0.609073	10.6265	0.694681	0.276436	26.1019
237	10234		pi-Mrs2.1	0.0134037	0.0305758	0	8.50823e-06	4.87765	0.990179	0.379835	7.52844
109	16925		pi-Nr2c2.1	1.68687	0.738927	0.344237	0.288363	22.6196	3.1103	1.14466	28.7522
37	47262		pi-Pou6f1.1	8.92318	4.18428	0.756993	0.750495	19.7008	1.78166	0.650275	37.3558
40	3525		pi-Rc3h1.1	1.34938	1.34873	1.7786	1.84469	2.36215	0.436601	0.176505	3.78129
17	7497		pi-Strbp.1	0.914514	1.2614	0.829422	1.16951	5.23898	0.479596	0.205524	7.28773
68	12810		pi-Tacc1.1	2.8397	2.30252	0.911992	2.13482	7.32045	1.23675	0.538558	9.46535
134	38845		pi-Tbl2.1	1.05641	0.59152	0.199253	0.393082	35.6814	3.29287	1.02626	79.217
46	1984		pi-Tktl2.1	8.89705	6.87463	2.00692	0.985702	13.0462	0.735292	0.14292	12.0039
320	23502		pi-Zfp280b.1	1.61956	2.16861	2.67766	3.17863	9.45185	2.00061	0.918525	11.6502
62	2949		pi-Zfp382.1	0.42837	0.168021	0.14801	0.137236	53.4593	5.12177	1.95708	79.5907
361	66452		pi-Zfp652.1	0.214824	0.241696	0.388871	0.437203	10.6692	2.36487	0.957018	12.561
6886	3174		pi-Zmat3.1	0.0774793	0.104403	0.0702748	0.207532	3.85681	0.861664	0.395023	2.92304

## Sheet: Fig. 2
Source Data Fig. 2
Fig. 2b				Fig. 2c								Fig. 2d						Fig. 2e				Fig. 2f
Genes	Spliced (kb)	Type		Genes	First exon length (kb)	Last exon length (kb)	Type	Genes (all middle exon separated)	Middle Exon length (kb)	Type		Genes	5´UTR	ORF	3´UTR	Type		Period	Spectral density (ORF)	Spectral density (3´UTR)		Transcript	Translation efficiency	Type
MSTRG.38572.2_2-Anapc10	889	Control		MSTRG.38572.2_2-Anapc10	78	472	Control	MSTRG.38572.2_2-Anapc10	127	Control		MSTRG.38572.2_2-Anapc10	90	558	241	Control		100	1210.64	590.862		MSTRG.38572.2_2-Anapc10	0.941265	Control
NM_009673_1-Anxa5	1497	Control		NM_009673_1-Anxa5	93	479	Control	MSTRG.38572.2_2-Anapc10	91	Control		NM_009673_1-Anxa5	121	960	416	Control		50	733.349	39.7214		NM_009673_1-Anxa5	4.57653	Control
NM_009681_1-Ap3s1	1095	Control		NM_009681_1-Ap3s1	98	613	Control	MSTRG.38572.2_2-Anapc10	121	Control		NM_009681_1-Ap3s1	29	582	484	Control		33.3333	123.453	182.344		NM_009681_1-Ap3s1	0.171684	Control
NM_007506_1-Atp5g1	553	Control		NM_007506_1-Atp5g1	23	226	Control	NM_009681_1-Ap3s1	92	Control		NM_007506_1-Atp5g1	31	411	111	Control		25	184.869	54.1701		NM_007506_1-Atp5g1	0.0824645	Control
NM_009760_1-Bnip3	1632	Control		NM_009760_1-Bnip3	123	1022	Control	NM_009681_1-Ap3s1	112	Control		NM_009760_1-Bnip3	92	564	976	Control		20	28.553	14.0126		NM_009760_1-Bnip3	0.783494	Control
NM_009798_3-Capzb	1638	Control		NM_009798_3-Capzb	97	813	Control	NM_009681_1-Ap3s1	72	Control		NM_009798_3-Capzb	94	819	725	Control		16.6667	14.1587	61.1631		NM_009798_3-Capzb	5.80553	Control
MSTRG.34674.1_1-Ccdc91	1562	Control		MSTRG.34674.1_1-Ccdc91	113	252	Control	NM_009681_1-Ap3s1	108	Control		MSTRG.34674.1_1-Ccdc91	182	1239	141	Control		14.2857	64.0111	3.0614		MSTRG.34674.1_1-Ccdc91	0.839492	Control
NM_001037940_1-Dnajb6	2478	Control		NM_001037940_1-Dnajb6	94	1343	Control	NM_007506_1-Atp5g1	179	Control		NM_001037940_1-Dnajb6	120	1098	1260	Control		12.5	29.8841	5.31894		NM_001037940_1-Dnajb6	0.319157	Control
NM_010145_1-Ephx1	1674	Control		NM_010145_1-Ephx1	82	421	Control	NM_007506_1-Atp5g1	78	Control		NM_010145_1-Ephx1	87	1368	219	Control		11.1111	14.0175	12.7932		NM_010145_1-Ephx1	4.85408	Control
MSTRG.13031.1_1-Fdft1	1725	Control		MSTRG.13031.1_1-Fdft1	230	562	Control	NM_007506_1-Atp5g1	47	Control		MSTRG.13031.1_1-Fdft1	131	1251	343	Control		10	39.1814	87.5702		MSTRG.13031.1_1-Fdft1	0.272172	Control
NR_002885_1-Gm10052	1736	Control		NR_002885_1-Gm10052	74	700	Control	NM_009760_1-Bnip3	150	Control		NR_002885_1-Gm10052	59	963	714	Control		9.09091	3.6315	2.34137		NR_002885_1-Gm10052	0.171465	Control
NM_013541_1-Gstp1	754	Control		NM_013541_1-Gstp1	63	248	Control	NM_009760_1-Bnip3	107	Control		NM_013541_1-Gstp1	62	633	59	Control		8.33333	1.34107	8.3326		NM_013541_1-Gstp1	4.54221	Control
NM_008212_1-Hadh	1706	Control		NM_008212_1-Hadh	173	839	Control	NM_009760_1-Bnip3	82	Control		NM_008212_1-Hadh	41	945	720	Control		7.69231	34.6521	77.7082		NM_008212_1-Hadh	3.66216	Control
NM_008228_1-Hdac1	1974	Control		NM_008228_1-Hdac1	80	522	Control	NM_009760_1-Bnip3	148	Control		NM_008228_1-Hdac1	31	1449	494	Control		7.14286	3.18291	3.41379		NM_008228_1-Hdac1	0.950912	Control
NM_146130_1-Hnrnpa3	1953	Control		NM_146130_1-Hnrnpa3	147	723	Control	NM_009798_3-Capzb	90	Control		NM_146130_1-Hnrnpa3	75	1140	738	Control		6.66667	12.8564	28.7521		NM_146130_1-Hnrnpa3	0.532523	Control
NM_013560_1-Hspb1	812	Control		NM_013560_1-Hspb1	432	316	Control	NM_009798_3-Capzb	122	Control		NM_013560_1-Hspb1	56	630	126	Control		6.25	23.1295	23.1811		NM_013560_1-Hspb1	1.32072	Control
NM_008492_1-Ldhb	1263	Control		NM_008492_1-Ldhb	69	351	Control	NM_009798_3-Capzb	114	Control		NM_008492_1-Ldhb	75	1005	183	Control		5.88235	2.13158	23.8749		NM_008492_1-Ldhb	4.47556	Control
NM_026524_1-Mid1ip1	1803	Control		NM_026524_1-Mid1ip1	117	1686	Control	NM_009798_3-Capzb	142	Control		NM_026524_1-Mid1ip1	360	549	894	Control		5.55556	0.998467	0.363822		NM_026524_1-Mid1ip1	2.18301	Control
NM_024431_3-Morf4l1	1818	Control		NM_024431_3-Morf4l1	242	729	Control	NM_009798_3-Capzb	117	Control		NM_024431_3-Morf4l1	202	972	644	Control		5.26316	22.4819	15.8828		NM_024431_3-Morf4l1	1.08608	Control
NM_029963_1-Mrps5	1435	Control		NM_029963_1-Mrps5	84	335	Control	NM_009798_3-Capzb	66	Control		NM_029963_1-Mrps5	26	1299	110	Control		5	1.69322	3.19818		NM_029963_1-Mrps5	0.992776	Control
NM_023402_1-Myl12b	970	Control		NM_023402_1-Myl12b	44	565	Control	NM_009798_3-Capzb	77	Control		NM_023402_1-Myl12b	59	519	392	Control		4.7619	33.7074	10.5247		NM_023402_1-Myl12b	1.65551	Control
NM_001141965_1-Naa20	1011	Control		NM_001141965_1-Naa20	102	511	Control	NM_010145_1-Ephx1	126	Control		NM_001141965_1-Naa20	49	537	425	Control		4.54545	24.8217	0.934956		NM_001141965_1-Naa20	0.324546	Control
NM_026532_1-Nutf2	873	Control		NM_026532_1-Nutf2	50	527	Control	NM_010145_1-Ephx1	109	Control		NM_026532_1-Nutf2	76	384	413	Control		4.34783	8.66497	17.2457		NM_026532_1-Nutf2	0.420964	Control
NM_001024622_1-Pcnp	863	Control		NM_001024622_1-Pcnp	104	413	Control	NM_010145_1-Ephx1	209	Control		NM_001024622_1-Pcnp	40	537	286	Control		4.16667	1.63454	14.9057		NM_001024622_1-Pcnp	0.733765	Control
NM_019745_1-Pdcd10	1273	Control		NM_019745_1-Pdcd10	117	476	Control	NM_010145_1-Ephx1	130	Control		NM_019745_1-Pdcd10	240	639	394	Control		4	9.71089	39.4143		NM_019745_1-Pdcd10	0.696399	Control
NM_008826_1-Pfkl	2732	Control		NM_008826_1-Pfkl	148	474	Control	NM_010145_1-Ephx1	228	Control		NM_008826_1-Pfkl	63	2343	326	Control		3.84615	3.70457	6.86255		NM_008826_1-Pfkl	2.35047	Control
NM_026555_1-Rcn3	1381	Control		NM_026555_1-Rcn3	57	439	Control	NM_010145_1-Ephx1	181	Control		NM_026555_1-Rcn3	63	987	331	Control		3.7037	3.82818	6.00807		NM_026555_1-Rcn3	1.42878	Control
NM_001083938_1-Rnaset2a	959	Control		NM_001083938_1-Rnaset2a	194	287	Control	NM_010145_1-Ephx1	188	Control		NM_001083938_1-Rnaset2a	93	780	86	Control		3.57143	72.4384	35.9346		NM_001083938_1-Rnaset2a	2.31325	Control
NM_019685_1-Ruvbl1	1600	Control		NM_019685_1-Ruvbl1	193	337	Control	MSTRG.13031.1_1-Fdft1	153	Control		NM_019685_1-Ruvbl1	52	1371	177	Control		3.44828	13.7505	12.6802		NM_019685_1-Ruvbl1	1.02222	Control
NM_009150_1-Selenbp1	1699	Control		NM_009150_1-Selenbp1	96	351	Control	MSTRG.13031.1_1-Fdft1	177	Control		NM_009150_1-Selenbp1	92	1419	188	Control		3.33333	35.6856	34.295		NM_009150_1-Selenbp1	2.3719	Control
NM_153150_1-Slc25a1	1631	Control		NM_153150_1-Slc25a1	201	703	Control	MSTRG.13031.1_1-Fdft1	192	Control		NM_153150_1-Slc25a1	107	936	588	Control		3.22581	3.94434	33.7964		NM_153150_1-Slc25a1	1.22068	Control
NM_001164819_2-Slc52a3	2582	Control		NM_001164819_2-Slc52a3	44	1299	Control	MSTRG.13031.1_1-Fdft1	129	Control		NM_001164819_2-Slc52a3	113	1383	1086	Control		3.125	13.3933	8.64367		NM_001164819_2-Slc52a3	6.29405	Control
NM_011899_1-Srp54a	2149	Control		NM_011899_1-Srp54a	222	472	Control	MSTRG.13031.1_1-Fdft1	184	Control		NM_011899_1-Srp54a	254	1515	380	Control		3.0303	256.982	14.3788		NM_011899_1-Srp54a	13.4037	Control
NM_019637_1-Styx	1127	Control		NM_019637_1-Styx	325	261	Control	MSTRG.13031.1_1-Fdft1	98	Control		NM_019637_1-Styx	268	672	187	Control		2.94118	314.694	16.7537		NM_019637_1-Styx	0.193148	Control
NM_011622_3-Tom1	2254	Control		NM_011622_3-Tom1	122	860	Control	NM_013541_1-Gstp1	108	Control		NM_011622_3-Tom1	70	1479	705	Control		2.85714	7.78574	10.9492		NM_011622_3-Tom1	0.164065	Control
NM_009412_1-Tpd52	2052	Control		NM_009412_1-Tpd52	63	1573	Control	NM_013541_1-Gstp1	104	Control		NM_009412_1-Tpd52	44	558	1450	Control		2.77778	28.746	15.4177		NM_009412_1-Tpd52	0.884362	Control
NM_133795_1-Ttc1	1462	Control		NM_133795_1-Ttc1	87	597	Control	NM_013541_1-Gstp1	88	Control		NM_133795_1-Ttc1	120	879	463	Control		2.7027	7.54835	11.5651		NM_133795_1-Ttc1	0.407418	Control
NM_009448_2-Tuba1c	1551	Control		NM_009448_2-Tuba1c	103	1076	Control	NM_013541_1-Gstp1	107	Control		NM_009448_2-Tuba1c	100	1350	101	Control		2.63158	4.71469	36.6938		NM_009448_2-Tuba1c	0.649191	Control
NM_023279_1-Tubb3	1731	Control		NM_023279_1-Tubb3	109	1402	Control	NM_013541_1-Gstp1	36	Control		NM_023279_1-Tubb3	52	1353	326	Control		2.5641	3.3828	16.536		NM_023279_1-Tubb3	1.4945	Control
NM_019912_2-Ube2d2a	662	Control		NM_019912_2-Ube2d2a	195	93	Control	NM_008212_1-Hadh	117	Control		NM_019912_2-Ube2d2a	171	444	47	Control		2.5	14.8018	15.3881		NM_019912_2-Ube2d2a	0.210529	Control
NM_016723_1-Uchl3	884	Control		NM_016723_1-Uchl3	95	222	Control	NM_008212_1-Hadh	73	Control		NM_016723_1-Uchl3	53	693	138	Control		2.43902	6.46757	3.24862		NM_016723_1-Uchl3	0.691635	Control
NM_011694_1-Vdac1	1801	Control		NM_011694_1-Vdac1	74	964	Control	NM_008212_1-Hadh	90	Control		NM_011694_1-Vdac1	77	852	872	Control		2.38095	11.5728	9.14585		NM_011694_1-Vdac1	2.41012	Control
NM_145600_1-Zfp330	1641	Control		NM_145600_1-Zfp330	70	871	Control	NM_008212_1-Hadh	127	Control		NM_145600_1-Zfp330	82	951	608	Control		2.32558	6.55516	6.45187		NM_145600_1-Zfp330	0.501067	Control
13-qA5-156.1	11450	uppl		pi-Asb1.1	96	4833	uppl	NM_008212_1-Hadh	158	Control		13-qA5-156.1	200	3360	7890	uppl		2.27273	18.8452	7.61229		13-qA5-156.1	0.41042	uppl
15-qE1-3710.1	6180	uppl		pi-Rc3h1.1	416	7327	uppl	NM_008212_1-Hadh	129	Control		15-qE1-3710.1	1374	345	4461	uppl		2.22222	15.0915	1.66629		15-qE1-3710.1	0.518214	uppl
6-qF3-1063.1	7576	uppl		pi-Eif4ebp2.1	397	5337	uppl	NM_013560_1-Hspb1	64	Control		6-qF3-1063.1	3782	483	3311	uppl		2.17391	8.43485	9.25024		6-qF3-1063.1	0.327985	uppl
6-qF3-3040.1	10522	uppl		pi-Ipmk.1	255	4677	uppl	NM_008492_1-Ldhb	124	Control		6-qF3-3040.1	10035	423	64	uppl		2.12766	0.909632	5.0851		6-qF3-3040.1	0.212078	uppl
pi-Asb1.1	5765	uppl		pi-Zfp280b.1	94	4736	uppl	NM_008492_1-Ldhb	118	Control		pi-Asb1.1	73	987	4705	uppl		2.08333	8.79833	93.7492		pi-Asb1.1	0.601176	uppl
pi-BC026590.1	4271	uppl		pi-Ccdc117.1	325	2644	uppl	NM_008492_1-Ldhb	174	Control		pi-BC026590.1	263	582	3426	uppl		2.04082	5.97003	6.7264		pi-BC026590.1	0.661108	uppl
pi-Cbl.1	11316	uppl		pi-Zfp652.1	239	8812	uppl	NM_008492_1-Ldhb	174	Control		pi-Cbl.1	108	2742	8466	uppl		2	1	1		pi-Cbl.1	0.575589	uppl
pi-Ccdc117.1	3383	uppl		pi-Klhl11.1	602	7321	uppl	NM_008492_1-Ldhb	118	Control		pi-Ccdc117.1	143	834	2406	uppl						pi-Ccdc117.1	0.38327	uppl
pi-Ddx19b.1	6896	uppl		pi-Mrs2.1	678	5705	uppl	NM_008492_1-Ldhb	135	Control		pi-Ddx19b.1	348	1485	5063	uppl						pi-Ddx19b.1	0.243812	uppl
pi-Eif2c2.1	14046	uppl		13-qA5-156.1	150	5612	uppl	NM_023402_1-Myl12b	162	Control		pi-Eif2c2.1	404	2583	11059	uppl						pi-Eif2c2.1	0.745406	uppl
pi-Eif4ebp2.1	5920	uppl		pi-Eif2c2.1	426	11168	uppl	NM_023402_1-Myl12b	199	Control		pi-Eif4ebp2.1	252	363	5305	uppl						pi-Eif4ebp2.1	1.37514	uppl
pi-Exoc8.1	5251	uppl		15-qE1-3710.1	291	5298	uppl	NM_001141965_1-Naa20	25	Control		pi-Exoc8.1	736	2151	2364	uppl						pi-Exoc8.1	0.401437	uppl
pi-Ip6k1.1	4456	uppl		pi-Mlc1.1	4162	1206	uppl	NM_001141965_1-Naa20	91	Control		pi-Ip6k1.1	346	1302	2808	uppl						pi-Ip6k1.1	0.459495	uppl
pi-Ipmk.1	5370	uppl		pi-Pou6f1.1	359	3300	uppl	NM_001141965_1-Naa20	136	Control		pi-Ipmk.1	116	1191	4063	uppl						pi-Ipmk.1	0.476158	uppl
pi-Kctd7.1	3538	uppl		pi-Strbp.1	179	14230	uppl	NM_001141965_1-Naa20	146	Control		pi-Kctd7.1	161	870	2507	uppl						pi-Kctd7.1	0.297809	uppl
pi-Klhl11.1	7923	uppl		pi-Zmat3.1	295	6902	uppl	NM_026532_1-Nutf2	125	Control		pi-Klhl11.1	54	2130	5739	uppl						pi-Klhl11.1	0.598958	uppl
pi-Mgll.1	3991	uppl		pi-BC026590.1	378	3564	uppl	NM_026532_1-Nutf2	72	Control		pi-Mgll.1	450	960	2581	uppl						pi-Mgll.1	0.327102	uppl
pi-Mlc1.1	6446	uppl		pi-Kctd7.1	305	2884	uppl	NM_026532_1-Nutf2	99	Control		pi-Mlc1.1	4094	1221	1131	uppl						pi-Mlc1.1	0.902514	uppl
pi-Mrs2.1	7484	uppl		pi-Tbl2.1	179	4653	uppl	NM_001024622_1-Pcnp	56	Control		pi-Mrs2.1	927	963	5594	uppl						pi-Mrs2.1	0.291481	uppl
pi-Nr2c2.1	8061	uppl		pi-Mgll.1	478	2707	uppl	NM_001024622_1-Pcnp	75	Control		pi-Nr2c2.1	846	1791	5424	uppl						pi-Nr2c2.1	0.206361	uppl
pi-Pou6f1.1	3659	uppl		pi-Nr2c2.1	683	5599	uppl	NM_001024622_1-Pcnp	215	Control		pi-Pou6f1.1	132	573	2954	uppl						pi-Pou6f1.1	0.231745	uppl
pi-Rc3h1.1	11135	uppl		6-qF3-3040.1	403	2608	uppl	NM_019745_1-Pdcd10	83	Control		pi-Rc3h1.1	566	3393	7176	uppl						pi-Rc3h1.1	0.49149	uppl
pi-Strbp.1	16518	uppl		6-qF3-1063.1	588	6806	uppl	NM_019745_1-Pdcd10	79	Control		pi-Strbp.1	346	2019	14153	uppl						pi-Strbp.1	0.688988	uppl
pi-Tacc1.1	7814	uppl		pi-Zfp382.1	153	7482	uppl	NM_019745_1-Pdcd10	127	Control		pi-Tacc1.1	284	2331	5199	uppl						pi-Tacc1.1	0.550464	uppl
pi-Tbl2.1	5571	uppl		pi-Tacc1.1	448	5268	uppl	NM_019745_1-Pdcd10	118	Control		pi-Tbl2.1	52	1329	4190	uppl						pi-Tbl2.1	0.638663	uppl
pi-Tktl2.1	6370	uppl		pi-Tktl2.1	1963	4407	uppl	NM_019745_1-Pdcd10	54	Control		pi-Tktl2.1	54	1884	4432	uppl						pi-Tktl2.1	0.604743	uppl
pi-Zfp280b.1	4830	uppl		pi-Ddx19b.1	450	5125	uppl	NM_019745_1-Pdcd10	219	Control		pi-Zfp280b.1	149	1605	3076	uppl						pi-Zfp280b.1	0.614849	uppl
pi-Zfp382.1	8017	uppl		pi-Exoc8.1	0	5251	uppl	NM_008826_1-Pfkl	106	Control		pi-Zfp382.1	408	1527	6082	uppl						pi-Zfp382.1	0.501339	uppl
pi-Zfp652.1	10608	uppl		pi-Cbl.1	297	8759	uppl	NM_008826_1-Pfkl	100	Control		pi-Zfp652.1	490	1827	8291	uppl						pi-Zfp652.1	0.463529	uppl
pi-Zmat3.1	7915	uppl		pi-Ip6k1.1	221	3318	uppl	NM_008826_1-Pfkl	112	Control		pi-Zmat3.1	352	873	6690	uppl						pi-Zmat3.1	1.03478	uppl
								NM_008826_1-Pfkl	62	Control
								NM_008826_1-Pfkl	165	Control
								NM_008826_1-Pfkl	153	Control
								NM_008826_1-Pfkl	88	Control
								NM_008826_1-Pfkl	71	Control
								NM_008826_1-Pfkl	147	Control
								NM_008826_1-Pfkl	64	Control
								NM_008826_1-Pfkl	65	Control
								NM_008826_1-Pfkl	126	Control
								NM_008826_1-Pfkl	93	Control
								NM_008826_1-Pfkl	96	Control
								NM_008826_1-Pfkl	109	Control
								NM_008826_1-Pfkl	45	Control
								NM_008826_1-Pfkl	166	Control
								NM_008826_1-Pfkl	190	Control
								NM_008826_1-Pfkl	78	Control
								NM_008826_1-Pfkl	74	Control
								NM_026555_1-Rcn3	200	Control
								NM_026555_1-Rcn3	61	Control
								NM_026555_1-Rcn3	173	Control
								NM_026555_1-Rcn3	203	Control
								NM_026555_1-Rcn3	248	Control
								NM_001083938_1-Rnaset2a	75	Control
								NM_001083938_1-Rnaset2a	46	Control
								NM_001083938_1-Rnaset2a	114	Control
								NM_001083938_1-Rnaset2a	71	Control
								NM_001083938_1-Rnaset2a	58	Control
								NM_001083938_1-Rnaset2a	53	Control
								NM_001083938_1-Rnaset2a	61	Control
								NM_153150_1-Slc25a1	74	Control
								NM_153150_1-Slc25a1	116	Control
								NM_153150_1-Slc25a1	105	Control
								NM_153150_1-Slc25a1	85	Control
								NM_153150_1-Slc25a1	139	Control
								NM_153150_1-Slc25a1	100	Control
								NM_153150_1-Slc25a1	108	Control
								NM_001164819_2-Slc52a3	627	Control
								NM_001164819_2-Slc52a3	488	Control
								NM_001164819_2-Slc52a3	124	Control
								NM_009412_1-Tpd52	49	Control
								NM_009412_1-Tpd52	102	Control
								NM_009412_1-Tpd52	149	Control
								NM_009412_1-Tpd52	116	Control
								NM_133795_1-Ttc1	55	Control
								NM_133795_1-Ttc1	149	Control
								NM_133795_1-Ttc1	37	Control
								NM_133795_1-Ttc1	113	Control
								NM_133795_1-Ttc1	61	Control
								NM_133795_1-Ttc1	363	Control
								NM_009448_2-Tuba1c	223	Control
								NM_009448_2-Tuba1c	149	Control
								NM_023279_1-Tubb3	109	Control
								NM_023279_1-Tubb3	111	Control
								NM_019912_2-Ube2d2a	64	Control
								NM_019912_2-Ube2d2a	32	Control
								NM_019912_2-Ube2d2a	78	Control
								NM_019912_2-Ube2d2a	106	Control
								NM_019912_2-Ube2d2a	94	Control
								NM_016723_1-Uchl3	12	Control
								NM_016723_1-Uchl3	129	Control
								NM_016723_1-Uchl3	157	Control
								NM_016723_1-Uchl3	86	Control
								NM_016723_1-Uchl3	48	Control
								NM_016723_1-Uchl3	76	Control
								NM_016723_1-Uchl3	59	Control
								NM_011694_1-Vdac1	70	Control
								NM_011694_1-Vdac1	50	Control
								NM_011694_1-Vdac1	153	Control
								NM_011694_1-Vdac1	53	Control
								NM_011694_1-Vdac1	228	Control
								NM_011694_1-Vdac1	151	Control
								NM_011694_1-Vdac1	58	Control
								pi-Asb1.1	147	uppl
								pi-Asb1.1	303	uppl
								pi-Asb1.1	386	uppl
								pi-Rc3h1.1	381	uppl
								pi-Rc3h1.1	121	uppl
								pi-Rc3h1.1	240	uppl
								pi-Rc3h1.1	176	uppl
								pi-Rc3h1.1	201	uppl
								pi-Rc3h1.1	133	uppl
								pi-Rc3h1.1	119	uppl
								pi-Rc3h1.1	113	uppl
								pi-Rc3h1.1	282	uppl
								pi-Rc3h1.1	215	uppl
								pi-Rc3h1.1	368	uppl
								pi-Rc3h1.1	165	uppl
								pi-Rc3h1.1	153	uppl
								pi-Rc3h1.1	214	uppl
								pi-Rc3h1.1	91	uppl
								pi-Rc3h1.1	133	uppl
								pi-Rc3h1.1	171	uppl
								pi-Rc3h1.1	116	uppl
								pi-Eif4ebp2.1	186	uppl
								pi-Ipmk.1	86	uppl
								pi-Ipmk.1	97	uppl
								pi-Ipmk.1	173	uppl
								pi-Ipmk.1	82	uppl
								pi-Ccdc117.1	138	uppl
								pi-Ccdc117.1	225	uppl
								pi-Ccdc117.1	51	uppl
								pi-Zfp652.1	1148	uppl
								pi-Zfp652.1	148	uppl
								pi-Zfp652.1	116	uppl
								pi-Zfp652.1	145	uppl
								15-qE1-3710.1	109	uppl
								15-qE1-3710.1	482	uppl
								pi-Zmat3.1	101	uppl
								pi-Zmat3.1	167	uppl
								pi-Zmat3.1	123	uppl
								pi-Zmat3.1	327	uppl
								pi-BC026590.1	52	uppl
								pi-BC026590.1	130	uppl
								pi-BC026590.1	77	uppl
								pi-BC026590.1	70	uppl
								pi-Kctd7.1	170	uppl
								pi-Kctd7.1	179	uppl
								pi-Tbl2.1	122	uppl
								pi-Tbl2.1	185	uppl
								pi-Tbl2.1	152	uppl
								pi-Tbl2.1	127	uppl
								pi-Tbl2.1	153	uppl
								pi-Mgll.1	145	uppl
								pi-Mgll.1	107	uppl
								pi-Mgll.1	137	uppl
								pi-Mgll.1	111	uppl
								pi-Mgll.1	90	uppl
								pi-Mgll.1	216	uppl
								6-qF3-3040.1	167	uppl
								6-qF3-3040.1	6983	uppl
								6-qF3-3040.1	256	uppl
								6-qF3-3040.1	105	uppl
								6-qF3-1063.1	182	uppl
								pi-Zfp382.1	74	uppl
								pi-Zfp382.1	88	uppl
								pi-Zfp382.1	127	uppl
								pi-Zfp382.1	93	uppl
								pi-Ip6k1.1	348	uppl
								pi-Ip6k1.1	211	uppl
								pi-Ip6k1.1	182	uppl
								pi-Ip6k1.1	176	uppl

## Sheet: Fig. 3
Source Data Fig. 3
Fig. 3b							Fig. 3c
Name	ORF		3´UTR		RNAseq		Position	ORF.rep1	ORF.rep2	ORF.rep3	3´UTR.rep1	3´UTR.rep2	3´UTR.rep3
	piRNA	RPF	piRNA	RPF			-50	0.000169913	0.000234065	0.00016763	0.00365109	0.00361999	0.00382659
13-qA5-156.1	1.08389	0.702941	340.473	0.15192	0.053449		-49	0.000245069	0.000260314	0.000310918	0.00631884	0.00628083	0.00747171
15-qE1-3710.1	1983.58	2.42594	9201.42	4.0126	7.8308		-48	0.000250476	0.000292042	0.000297091	0.00366572	0.00367539	0.00412016
6-qF3-1063.1	1760.81	0.836686	2046.47	1.34411	0.220148		-47	0.000197746	0.000194166	0.000165132	0.00524787	0.00613473	0.00544788
6-qF3-3040.1	278.706	0.219413	242.413	0.001	9.86223		-46	0.00020174	0.000199004	0.000165082	0.00460009	0.00528343	0.00529549
pi-Asb1.1	651.929	33.3839	2784.62	1.02389	4.2348		-45	0.000251585	0.000252933	0.000196254	0.00470019	0.00514998	0.00493397
pi-BC026590.1	93.6654	13.3877	675.797	0.591594	2.0131		-44	0.000220303	0.000256727	0.000210997	0.00423688	0.00510556	0.00482577
pi-Cbl.1	3.79667	16.6462	2314.05	1.09887	0.340253		-43	0.000250853	0.000290721	0.00017053	0.00494053	0.00511932	0.00532912
pi-Ccdc117.1	158.562	87.415	986.081	1.53954	23.4147		-42	0.000131006	0.000193998	0.000123656	0.0087511	0.00771412	0.00953905
pi-Ddx19b.1	57.8418	22.0221	770.831	0.307992	5.30418		-41	0.000252503	0.000285931	0.000252424	0.00693896	0.00742404	0.00737349
pi-Eif2c2.1	12.3122	2.09416	1253.25	0.542986	0.935501		-40	0.000172067	0.000198128	0.000177562	0.00485046	0.00481821	0.00457652
pi-Eif4ebp2.1	98.9905	25.9075	673.202	0.859616	1.0226		-39	0.00021392	0.000256516	0.000176862	0.00361722	0.00388379	0.0035819
pi-Exoc8.1	14.6303	8.65512	503.07	0.732653	1.46486		-38	0.000172477	0.000163137	0.000180499	0.00799964	0.00850326	0.00762768
pi-Ip6k1.1	49.5226	63.022	187.895	0.411197	7.81123		-37	0.000227997	0.000186527	0.000154783	0.0038991	0.00431597	0.00397238
pi-Ipmk.1	92.0571	3.69265	265.137	0.376804	1.53514		-36	0.000221557	0.000238157	0.00023078	0.00635261	0.00650464	0.0062204
pi-Kctd7.1	105.249	8.56409	1533.56	2.01461	8.76828		-35	0.000198826	0.000232111	0.000152262	0.0088971	0.00880163	0.00698969
pi-Klhl11.1	56.3895	23.787	311.039	1.12006	9.61247		-34	0.000201209	0.000218539	0.000145058	0.00530859	0.00544368	0.00559509
pi-Mgll.1	827.669	10.2483	189.725	0.454813	20.1494		-33	0.000162872	0.000176635	0.000138217	0.00949566	0.00951941	0.00813569
pi-Mlc1.1	327.743	18.722	107.726	0.246062	5.15084		-32	0.000130732	0.00017255	9.83564e-05	0.00506657	0.00531044	0.00451906
pi-Mrs2.1	134.016	8.01268	149.533	0.140359	1.39806		-31	0.000107433	0.000127356	8.37184e-05	0.00598237	0.00574137	0.00527196
pi-Nr2c2.1	32.2503	5.26418	876.167	0.498239	1.91603		-30	0.000182709	0.000176327	0.00016906	0.00448029	0.00478041	0.00448159
pi-Pou6f1.1	158.082	26.1946	688.952	1.37011	16.6618		-29	0.000111212	0.000108715	0.000114223	0.00279793	0.00318415	0.00306354
pi-Rc3h1.1	0.416229	7.17237	189.791	0.190184	1.93366		-28	0.000295423	0.000282581	0.000283215	0.00397875	0.0042755	0.00431158
pi-Strbp.1	2.93611	72.0063	218.456	0.151472	1.30928		-27	0.000162666	0.000168371	0.000122482	0.00385383	0.00388503	0.00368343
pi-Tacc1.1	14.5902	46.4736	251.738	3.978	4.13548		-26	0.000149707	0.000152724	0.000108274	0.00378304	0.00375575	0.00343918
pi-Tbl2.1	105.412	31.639	3735.34	3.16006	0.545778		-25	0.000105317	0.000101104	0.000102065	0.00670898	0.00770837	0.00714879
pi-Tktl2.1	112.188	48.7098	158.703	0.5608	9.21921		-24	0.000104035	0.000113795	0.000108355	0.00571044	0.00550854	0.00552674
pi-Zfp280b.1	23.1609	4.0364	115.385	0.0966459	1.49748		-23	0.000122723	0.000135025	8.73973e-05	0.00605088	0.00522682	0.00591713
pi-Zfp382.1	39.2082	5.09693	2080.7	1.6901	1.06637		-22	0.000161492	0.00013886	0.000118861	0.00377843	0.004107	0.00425154
pi-Zfp652.1	1.13957	2.32319	684.58	0.0832062	0.236203		-21	0.000140594	0.000130816	0.000123347	0.00361243	0.00386295	0.00419777
pi-Zmat3.1	1.92006	4.46218	188.549	0.193381	0.669026		-20	9.579e-05	0.00011822	9.38633e-05	0.00374508	0.00433771	0.00402548
							-19	0.000128764	0.000115405	0.000117617	0.00410105	0.00456895	0.00478602
							-18	0.000122434	0.00012903	0.000113341	0.00394986	0.00391369	0.00445346
							-17	0.000241276	0.000278311	0.000228252	0.00386046	0.00478143	0.00447881
							-16	0.000197327	0.000212059	0.000210755	0.00406953	0.00488782	0.00423851
							-15	0.000170667	0.000152013	0.000150645	0.007215	0.00650507	0.00628423
							-14	8.25072e-05	8.02168e-05	9.93657e-05	0.00342349	0.00437296	0.00393617
							-13	0.000129878	0.000119348	0.000108445	0.0029804	0.00331199	0.00341743
							-12	0.0001603	0.000159609	0.000143947	0.00460912	0.00458076	0.00438642
							-11	0.000229831	0.00025865	0.000210196	0.00801513	0.00707435	0.00661381
							-10	0.000143665	0.000166807	0.00012867	0.00413828	0.00476601	0.00425487
							-9	0.000183779	0.000201531	0.000160267	0.00457312	0.00482421	0.00419277
							-8	0.000122629	0.000135865	0.000141847	0.00638931	0.00661876	0.00639734
							-7	0.000141125	0.000167013	0.000116831	0.00498959	0.00584739	0.00479822
							-6	0.000188236	0.000218495	0.000178334	0.00531174	0.00599282	0.00476675
							-5	0.00019286	0.000177486	0.000140493	0.00574634	0.00668242	0.00594509
							-4	0.000477708	0.000509224	0.000418151	0.00845785	0.00991102	0.00837609
							-3	0.000312708	0.000420347	0.000301166	0.00976399	0.0104803	0.00899866
							-2	0.000301186	0.000311352	0.000247522	0.00964533	0.0114703	0.0094775
							-1	0.000154413	0.000206417	0.000137263	0.0107339	0.0108965	0.00994026
							0	0.00119869	0.00115777	0.000797012	0.0721897	0.0774406	0.063809
							1	0.000420388	0.00044787	0.000382765	0.0101434	0.0107821	0.00950006
							2	0.000169223	0.000198098	0.000184989	0.00915327	0.00813385	0.00903463
							3	0.000361412	0.000344598	0.000344153	0.0065774	0.00687832	0.00588443
							4	0.000392366	0.000393537	0.000348282	0.00535412	0.00503999	0.00487846
							5	0.000169281	0.000207637	0.000184844	0.00500894	0.00535446	0.00500317
							6	0.000160478	0.000182943	0.000155407	0.00703108	0.00695912	0.00606796
							7	0.000273311	0.000308328	0.000260989	0.00681804	0.00702737	0.00671073
							8	0.000104077	0.00012475	8.62838e-05	0.00712416	0.00758815	0.00668798
							9	0.000247182	0.000265585	0.000193169	0.00510255	0.0053434	0.00486907
							10	0.0001708	0.000189075	0.000118858	0.00441087	0.0045213	0.00409427
							11	0.000309258	0.000470141	0.000303646	0.0072774	0.0067177	0.00747296
							12	0.000325508	0.000332577	0.000298863	0.00421996	0.0044457	0.00413413
							13	0.000120684	0.000150869	0.000114732	0.00492297	0.00404531	0.00452739
							14	0.000276923	0.000318889	0.000200852	0.00403167	0.00394957	0.00369002
							15	0.000156476	0.000144896	0.000131876	0.00418085	0.00437565	0.00426877
							16	0.000175079	0.000250212	0.000187026	0.0039295	0.00415244	0.00361892
							17	0.000771404	0.000781969	0.000677389	0.00451847	0.00463236	0.00436907
							18	0.00021857	0.0002298	0.000171632	0.00439233	0.0044974	0.00410248
							19	0.000244717	0.000224802	0.000214689	0.00406684	0.00425063	0.00363083
							20	0.000156648	0.000173662	0.000148194	0.00409067	0.00444863	0.0042348
							21	0.00015207	0.000168947	0.000146978	0.00392768	0.00411003	0.00370481
							22	0.000365971	0.000404683	0.000358978	0.00388434	0.00391507	0.00381869
							23	0.000242603	0.00025922	0.000247844	0.00417068	0.00386028	0.00425867
							24	0.000433292	0.000452697	0.00040461	0.00287288	0.00276644	0.00278862
							25	0.000175741	0.000149721	0.000134003	0.00535629	0.00492519	0.00564447
							26	0.000118696	0.000129948	0.000148091	0.00325916	0.00308914	0.00355276
							27	0.000146846	0.000171527	0.000171102	0.00448577	0.00384788	0.00544436
							28	7.36655e-05	7.84247e-05	6.41867e-05	0.00330249	0.00314496	0.00351235
							29	0.000147682	0.00014603	0.000138499	0.00521343	0.004737	0.00524152
							30	0.000172598	0.000220702	0.000193577	0.00443976	0.00429074	0.00394229
							31	0.000158389	0.000230851	0.000140264	0.00501396	0.00501677	0.00458068
							32	0.000152277	0.000146083	0.000129503	0.00481452	0.0057093	0.00517098
							33	0.000231803	0.0002262	0.000153235	0.00505794	0.00587035	0.00485496
							34	0.000214517	0.000264643	0.000252701	0.00540916	0.00544738	0.00509014
							35	9.99289e-05	9.94539e-05	0.000110175	0.00728716	0.00829343	0.00694306
							36	0.000200396	0.00025122	0.000229556	0.00524886	0.00570746	0.0050309
							37	0.00021585	0.000201797	0.00014722	0.00556452	0.00580636	0.0052177
							38	0.000190087	0.000195994	0.000199002	0.0104313	0.0122992	0.0104479
							39	0.000182008	0.000177945	0.000132692	0.00487158	0.005035	0.00563541
							40	0.000135767	0.000128924	0.000152343	0.00483019	0.00489842	0.00448585
							41	0.000568936	0.000555974	0.000481088	0.00568073	0.00591033	0.00596579
							42	0.00012387	0.000136932	7.61919e-05	0.00627987	0.00606091	0.00551444
							43	0.000121701	0.000110731	9.1109e-05	0.00379447	0.00425171	0.00401771
							44	0.000141561	0.000150985	0.000115568	0.00366384	0.00387369	0.00366273
							45	0.000109233	0.000107755	8.74081e-05	0.00470399	0.00578682	0.00519651
							46	0.000364393	0.000371587	0.000313821	0.00303819	0.00330174	0.00314018
							47	0.000218225	0.000167993	0.000175053	0.00548674	0.00572171	0.00508973
							48	0.000221659	0.000260923	0.000213794	0.00348025	0.00342626	0.00373524
							49	0.000173216	0.000256599	0.000135628	0.00604313	0.0052406	0.00555762
							Mean	0.000205758	0.000222626	0.000186211	0.00534305	0.00555511	0.00527746
							Std	0.000104692	0.000111143	9.61631e-05	0.00183713	0.00194729	0.00167141
							Z-score	9.4843	8.41389	6.35172	36.3864	36.9157	35.0193
							Z-score mean	8.0833			36.1071

## Sheet: Fig. 4
Source Data Fig. 4
Fig. 4b												Fig. 4c						Fig. 4d
	Control mRNA				uppl ORF			uppl 3´UTR				Control mRNA	mono/poly	uppl	uppl ORF	uppl 3´UTR			Type	Wildtype.eIF4E	Wildtype.CBP80	Mov10l1CKO.eIF4E	Mov10l1CKO.CBP80	Wildtype.CBP80/eIF4E	Mov10l1CKO.CBP80/eIF4E
Control	5´P	5´OH	5´P/5´OH	uppl	5´P	5´OH	5´P/5´OH	5´P	5´OH	5´P/5´OH					mono/poly	mono/poly		MSTRG.34674.1_1-Ccdc91	Control	302.884	142.888	15.7362	9.37959	0.471758	0.596052
MSTRG.38572.2_2-Anapc10	0.345697	0.686576	0.503508	13-qA5-156.1	3.67906	1.66973	2.20339	20.9503	0.593603	35.2935		MSTRG.38572.2_2-Anapc10	1.16661	13-qA5-156.1	1.19143	1.98572		NM_007506_1-Atp5g1	Control	229.233	80.1091	19.9073	14.8723	0.349466	0.747078
NM_009673_1-Anxa5	1.14778	0.793398	1.44667	15-qE1-3710.1	3.88945	0.120698	32.2245	23.2132	0.363941	63.7829		NM_009673_1-Anxa5	4.25512	15-qE1-3710.1	0.476574	3.20295		NM_008492_1-Ldhb	Control	46.9607	32.5094	3.69639	1.81655	0.692268	0.491439
NM_009681_1-Ap3s1	1.1988	0.27901	4.2966	6-qF3-1063.1	18.8103	1.00067	18.7976	18.7805	0.045413	413.548		NM_009681_1-Ap3s1	2.38287	6-qF3-1063.1	1.19143	3.1538		NM_009448_2-Tuba1c	Control	2.05392	2.52689	0	0	1.23028	NA
NM_007506_1-Atp5g1	34.7695	3.77642	9.20701	6-qF3-3040.1	11.74	1.63944	7.16101	NA	NA	NA		NM_007506_1-Atp5g1	1.19143	6-qF3-3040.1	3.5743	2.38287		NM_009681_1-Ap3s1	Control	50.899	33.9617	10.4353	6.25842	0.667237	0.599736
NM_009760_1-Bnip3	2.15515	0.702232	3.069	pi-Asb1.1	0.92173	1.04504	0.882001	36.5101	0.125888	290.021		NM_009760_1-Bnip3	0.476574	pi-Asb1.1	1.21733	3.12751		NM_013541_1-Gstp1	Control	19.6462	16.7136	2.37343	0	0.850729	0
NM_009798_3-Capzb	0.797306	1.07032	0.744924	pi-BC026590.1	0.41765	0.667472	0.625719	24.6586	0.499051	49.4109		NM_009798_3-Capzb	0.512232	pi-BC026590.1	1.4562	5.65931		NM_013560_1-Hspb1	Control	29.2625	28.5453	6.37839	4.32774	0.975491	0.6785
MSTRG.34674.1_1-Ccdc91	0.650049	0.888824	0.731358	pi-Cbl.1	1.1407	0.953549	1.19627	18.6714	0.26617	70.1486		MSTRG.34674.1_1-Ccdc91	1.33508	pi-Cbl.1	1.14731	2.41507		NM_019745_1-Pdcd10	Control	11.6811	11.492	3.26825	3.90377	0.983811	1.19445
NM_001037940_1-Dnajb6	1.3754	0.522029	2.63471	pi-Ccdc117.1	0.431457	0.860134	0.501616	7.61826	0.982018	7.75776		NM_001037940_1-Dnajb6	0.0953147	pi-Ccdc117.1	0.882544	8.04218		NM_019912_2-Ube2d2a	Control	39.0096	7.16197	0	1.56164	0.183595	NA
NM_010145_1-Ephx1	1.42851	0.859785	1.66147	pi-Ddx19b.1	0.928708	0.890844	1.0425	30.0068	0.259864	115.471		NM_010145_1-Ephx1	0.96804	pi-Ddx19b.1	1.73299	3.17716		NM_153150_1-Slc25a1	Control	20.1176	17.1728	4.3939	4.23747	0.853621	0.964398
MSTRG.13031.1_1-Fdft1	1.49991	1.23928	1.21031	pi-Eif2c2.1	0.601839	0.840439	0.716101	22.62	0.0336936	671.344		MSTRG.13031.1_1-Fdft1	1.69868	pi-Eif2c2.1	0	3.77287		MSTRG.13031.1_1-Fdft1	Control	0	0	0	0	NA	NA
NR_002885_1-Gm10052	0	1.35468	0	pi-Eif4ebp2.1	0.346013	0.606673	0.570346	23.3361	0.576382	40.4872		NR_002885_1-Gm10052	NA	pi-Eif4ebp2.1	0.476574	3.64049		NM_001037940_1-Dnajb6	Control	58.8406	35.1332	24.184	16.5531	0.597091	0.684465
NM_013541_1-Gstp1	0.954038	0.384877	2.47881	pi-Exoc8.1	0.699206	0.76214	0.917424	7.52516	0.642188	11.718		NM_013541_1-Gstp1	0.750162	pi-Exoc8.1	1.52239	4.76574		NM_001083938_1-Rnaset2a	Control	13.4724	19.9787	4.14292	6.50665	1.48294	1.57055
NM_008212_1-Hadh	1.24036	0.884288	1.40267	pi-Ip6k1.1	0.31725	0.835594	0.37967	1.88333	0.525997	3.5805		NM_008212_1-Hadh	0.728098	pi-Ip6k1.1	1.15834	3.97145		NM_001141965_1-Naa20	Control	18.3158	16.9525	5.46584	2.02143	0.925567	0.36983
NM_008228_1-Hdac1	1.1201	1.58313	0.707525	pi-Ipmk.1	2.71361	0.424874	6.38684	9.94505	0.165331	60.1525		NM_008228_1-Hdac1	0.546074	pi-Ipmk.1	1.39001	2.38287		NM_001164819_2-Slc52a3	Control	2.90613	8.46917	0	1.11253	2.91424	NA
NM_146130_1-Hnrnpa3	0	0.41022	0	pi-Kctd7.1	1.16474	0.596382	1.953	16.3295	0.130019	125.593		NM_146130_1-Hnrnpa3	0.794289	pi-Kctd7.1	0.911096	2.26372		NM_008212_1-Hadh	Control	14.0971	16.9212	1.5983	2.69568	1.20033	1.68659
NM_013560_1-Hspb1	0.291132	0.921518	0.315927	pi-Klhl11.1	1.17747	0.803204	1.46596	6.58664	0.353766	18.6186		NM_013560_1-Hspb1	1.31058	pi-Klhl11.1	0.464457	2.97858		NM_008228_1-Hdac1	Control	61.1978	51.9035	18.2156	14.9881	0.848127	0.822817
NM_008492_1-Ldhb	0.845279	0.611241	1.38289	pi-Mgll.1	1.32308	1.21635	1.08775	45.3751	4.3967	10.3203		NM_008492_1-Ldhb	0.9299	pi-Mgll.1	1.57269	5.12317		NM_009150_1-Selenbp1	Control	3.80209	6.78402	0.84501	0.538405	1.78429	0.637158
NM_026524_1-Mid1ip1	0.713289	0.735197	0.970201	pi-Mlc1.1	1.18627	0.801776	1.47955	0	5.28263	0		NM_026524_1-Mid1ip1	0.381259	pi-Mlc1.1	0.911096	1.78715		NM_009412_1-Tpd52	Control	1.98128	3.43607	1.20633	0.864769	1.73427	0.716859
NM_024431_3-Morf4l1	0.407046	1.52007	0.267782	pi-Mrs2.1	1.12468	1.02086	1.10169	18.0873	1.68387	10.7415		NM_024431_3-Morf4l1	1.05655	pi-Mrs2.1	1.8448	4.17002		NM_009673_1-Anxa5	Control	5.67469	6.64045	0.668767	0.255646	1.17019	0.382265
NM_029963_1-Mrps5	1.14374	1.40614	0.813388	pi-Nr2c2.1	1.03559	0.642731	1.61123	14.4779	0.16848	85.9321		NM_029963_1-Mrps5	1.36164	pi-Nr2c2.1	0.680819	5.0305		NM_009798_3-Capzb	Control	47.1817	30.2782	10.5516	5.4767	0.641736	0.51904
NM_023402_1-Myl12b	0.69827	0.970767	0.719298	pi-Pou6f1.1	0.794933	0.807335	0.984638	6.70469	1.26085	5.31758		NM_023402_1-Myl12b	0.525039	pi-Pou6f1.1	0.700843	4.42533		NM_010145_1-Ephx1	Control	31.7024	50.1914	5.27506	5.82984	1.58321	1.10517
NM_001141965_1-Naa20	0	1.16593	0	pi-Rc3h1.1	1.02525	1.24704	0.822146	11.9843	1.1157	10.7415		NM_001141965_1-Naa20	2.38287	pi-Rc3h1.1	0.282713	1.10633		NM_011622_3-Tom1	Control	52.3386	19.2959	11.6222	8.28033	0.368674	0.712458
NM_026532_1-Nutf2	NA	NA	NA	pi-Strbp.1	1.40263	1.05159	1.33382	8.14899	0.450445	18.091		NM_026532_1-Nutf2	NA	pi-Strbp.1	0.713811	2.82966		NM_011694_1-Vdac1	Control	5.01672	5.76172	2.63916	1.21076	1.1485	0.458767
NM_001024622_1-Pcnp	4.61756	1.41246	3.26916	pi-Tacc1.1	0.780985	1.11811	0.698489	1.20653	1.84847	0.652721		NM_001024622_1-Pcnp	0.297858	pi-Tacc1.1	0.380768	2.2427		NM_011899_1-Srp54a	Control	14.9699	16.0805	0	0	1.07419	NA
NM_019745_1-Pdcd10	0.909136	0.973333	0.934044	pi-Tbl2.1	1.03184	1.00264	1.02913	22.6165	0.369992	61.1269		NM_019745_1-Pdcd10	0.870663	pi-Tbl2.1	0.837727	1.38675		NM_016723_1-Uchl3	Control	57.2784	53.8172	7.08723	5.3261	0.939572	0.751507
NM_008826_1-Pfkl	0.994671	0.854627	1.16387	pi-Tktl2.1	1.57199	1.03874	1.51337	7.43196	0.854689	8.69551		NM_008826_1-Pfkl	1.64968	pi-Tktl2.1	0.314224	1.58858		NM_019637_1-Styx	Control	9.87817	17.9293	2.5653	4.15253	1.81504	1.61873
NM_026555_1-Rcn3	1.04956	0.903825	1.16124	pi-Zfp280b.1	0.837327	0.927634	0.902648	51.6134	2.91735	17.6919		NM_026555_1-Rcn3	2.84111	pi-Zfp280b.1	0.238287	5.36145		NM_019685_1-Ruvbl1	Control	10.0328	13.075	2.35916	3.49477	1.30323	1.48136
NM_001083938_1-Rnaset2a	1.41567	0.878628	1.61123	pi-Zfp382.1	0.975713	1.08354	0.900486	12.6697	0.206415	61.3801		NM_001083938_1-Rnaset2a	0.794289	pi-Zfp382.1	2.38287	3.98871		NM_023279_1-Tubb3	Control	15.7097	7.94899	5.05405	2.84554	0.505992	0.563022
NM_019685_1-Ruvbl1	0.880119	1.38569	0.63515	pi-Zfp652.1	0.76696	0.345107	2.22238	100.257	0	NA		NM_019685_1-Ruvbl1	0.510614	pi-Zfp652.1	1.48929	1.89228		NM_024431_3-Morf4l1	Control	4.81566	14.3246	0	0	2.97459	NA
NM_009150_1-Selenbp1	1.30535	1.04055	1.25448	pi-Zmat3.1	1.39249	0.959311	1.45156	16.855	0.31383	53.7076		NM_009150_1-Selenbp1	1.94962	pi-Zmat3.1	1.98572	4.46788		NM_026532_1-Nutf2	Control	28.8913	24.4578	10.6967	2.88895	0.846545	0.270079
NM_153150_1-Slc25a1	1.27638	0.819907	1.55674									NM_153150_1-Slc25a1	0.9394					NM_026555_1-Rcn3	Control	3.34256	4.88195	1.59388	1.56672	1.46054	0.98296
NM_001164819_2-Slc52a3	1.11966	0.441764	2.53451									NM_001164819_2-Slc52a3	0.27078					NM_029963_1-Mrps5	Control	10.8183	8.65555	7.82781	5.22524	0.800084	0.667523
NM_011899_1-Srp54a	1.15681	0.78378	1.47593									NM_011899_1-Srp54a	0.455548					NM_133795_1-Ttc1	Control	22.5655	15.2328	4.1814	2.59199	0.675048	0.619886
NM_019637_1-Styx	3.44507	0	NA									NM_019637_1-Styx	0					NM_145600_1-Zfp330	Control	4.4956	3.93038	0	0	0.874273	NA
NM_011622_3-Tom1	0	0	NA									NM_011622_3-Tom1	1.19143					NM_146130_1-Hnrnpa3	Control	25.9574	22.295	10.1884	2.85869	0.858907	0.280583
NM_009412_1-Tpd52	1.39641	0.34667	4.02807									NM_009412_1-Tpd52	0.34041					NR_002885_1-Gm10052	Control	14.2148	16.0351	8.24286	7.87066	1.12806	0.954846
NM_133795_1-Ttc1	2.94607	0.847231	3.4773									NM_133795_1-Ttc1	0.758185					MSTRG.38572.2_2-Anapc10	Control	16.1758	14.0485	0	0	0.868489	NA
NM_009448_2-Tuba1c	1.27494	0.801179	1.59133									NM_009448_2-Tuba1c	0.397145					NM_001024622_1-Pcnp	Control	17.5806	12.7388	6.21131	5.34536	0.724594	0.860585
NM_023279_1-Tubb3	0.779256	0.490896	1.58742									NM_023279_1-Tubb3	0.689777					NM_009760_1-Bnip3	Control	5.99213	4.17271	1.4936	2.62652	0.696365	1.75852
NM_019912_2-Ube2d2a	59.4708	0	NA									NM_019912_2-Ube2d2a	0					NM_023402_1-Myl12b	Control	33.258	16.9346	1.15384	3.99849	0.509189	3.46538
NM_016723_1-Uchl3	0.440624	0.97605	0.451436									NM_016723_1-Uchl3	1.40703					NM_026524_1-Mid1ip1	Control	7.07046	5.47416	3.15694	2.31326	0.77423	0.732754
NM_011694_1-Vdac1	1.28006	0.692505	1.84844									NM_011694_1-Vdac1	0.692694					NM_008826_1-Pfkl	Control	2.31948	4.18987	0.973953	0.993071	1.80638	1.01963
NM_145600_1-Zfp330	0.382419	1.06094	0.360453									NM_145600_1-Zfp330	0.851024					13-qA5-156.1	uppl	0	0	0.856591	0.0730475	NA	0.085277
																		15-qE1-3710.1	uppl	3.09124	6.8315	21.2498	13.821	2.20995	0.650406
																		6-qF3-1063.1	uppl	0.877061	2.81207	4.05986	3.30813	3.20624	0.814838
																		6-qF3-3040.1	uppl	13.431	20.1986	13.128	12.7053	1.50388	0.967802
																		pi-Asb1.1	uppl	4.30999	5.32566	1.03971	2.25622	1.23565	2.17005
																		pi-BC026590.1	uppl	3.28387	4.32078	4.38241	3.57428	1.31576	0.815597
																		pi-Cbl.1	uppl	0	0.00192697	0	0.977514	NA	NA
																		pi-Ccdc117.1	uppl	31.0075	15.9251	7.16987	7.27964	0.513589	1.01531
																		pi-Ddx19b.1	uppl	4.79437	7.98004	1.98529	0.455565	1.66446	0.22947
																		pi-Eif2c2.1	uppl	1.86808	6.08662	4.91995	4.53891	3.25822	0.922552
																		pi-Eif4ebp2.1	uppl	4.29059	9.81067	7.26805	7.62831	2.28655	1.04957
																		pi-Exoc8.1	uppl	1.29467	3.12705	0.573349	1.73009	2.41533	3.01752
																		pi-Ip6k1.1	uppl	7.77275	11.7777	4.40164	5.26893	1.51526	1.19704
																		pi-Ipmk.1	uppl	1.20081	1.41338	2.09614	1.17485	1.17702	0.560483
																		pi-Kctd7.1	uppl	4.53561	7.61349	3.81362	3.1254	1.6786	0.819536
																		pi-Klhl11.1	uppl	3.10281	7.03343	2.01459	2.68705	2.26679	1.33379
																		pi-Mgll.1	uppl	27.3809	25.1648	24.9896	22.9425	0.919064	0.918082
																		pi-Mlc1.1	uppl	6.24226	8.03244	6.87431	6.51992	1.28678	0.948447
																		pi-Mrs2.1	uppl	0.235522	3.16717	0.510954	0	13.4474	0
																		pi-Nr2c2.1	uppl	0.328094	7.14021	1.35154	1.79006	21.7627	1.32446
																		pi-Pou6f1.1	uppl	16.0039	16.959	9.54552	10.1647	1.05968	1.06487
																		pi-Rc3h1.1	uppl	2.4366	5.04912	1.25882	1.53458	2.0722	1.21906
																		pi-Strbp.1	uppl	0.894074	2.13213	1.10784	0.943857	2.38474	0.85198
																		pi-Tacc1.1	uppl	4.04518	14.9113	6.75401	9.17216	3.68619	1.35803
																		pi-Tbl2.1	uppl	0	0	0	0	NA	NA
																		pi-Tktl2.1	uppl	5.89526	0.000536852	7.62e-06	4.56423	9.1065e-05	598980
																		pi-Zfp280b.1	uppl	1.29282	3.21817	1.92174	1.27455	2.48926	0.663227
																		pi-Zfp382.1	uppl	1.59198	1.58568	0	0	0.996043	NA
																		pi-Zfp652.1	uppl	1.44e-07	2.52488	0.774936	1.07e-08	1.75339e+07	1.38076e-08
																		pi-Zmat3.1	uppl	2.13419	3.56785	1.41973	1.10357	1.67176	0.77731

## Sheet: Fig. 5
Source Data Fig. 5
Fig. 5b					Fig. 5c						Fig. 5d							Fig. 5e
Name	Type	UPF1	pUPF1		Name	Type	Mutant	Control	Mutant/Control		AGO2/TUBULIN	rep1	rep2	rep3	rep4			Name	Mov10l1CKOControl	Mov10l1CKOTg
MSTRG.34674.1_1-Ccdc91	Control	0.779596	0.427324		NM_009798_3-Capzb_cds	Control	4250000000	4930000000	0.862069		Littermate Control	0.247059	0.176239	0.070542	0.0345796			NM_001161773_1-4930544G11Rik	114.199	239.16
NM_007506_1-Atp5g1	Control	0.637841	0.404673		NM_024431_3-Morf4l1_cds	Control	655000000	615000000	1.06504		Mov10l1 CKO	0.211432	0.159272	0.356551	0.407704			CAGE_novel_538_2-4933428G20Rik	0	88.831
NM_008492_1-Ldhb	Control	0.687439	1.70454		NM_009448_2-Tuba1c_cds	Control	8640000000	6590000000	1.31108									NM_025271_1-Actl7b	27.5034	122.021
NM_009448_2-Tuba1c	Control	2.77922	2.39701		NM_023279_1-Tubb3_cds	Control	8450000000	4990000000	1.69339									NM_026094_2-Atp8b3	385.048	33.1896
NM_009681_1-Ap3s1	Control	0.819946	0.32833		NM_019685_1-Ruvbl1_cds	Control	7240000000	6130000000	1.18108		AGO2							NM_001037758_1-Btrc	72.9439	217.685
NM_013541_1-Gstp1	Control	0.548502	1.60308		NM_010145_1-Ephx1_cds	Control	30000000000	13000000000	2.30769									NM_026350_1-Ccdc130	10.1643	197.185
NM_013560_1-Hspb1	Control	0.484906	1.17775		NM_009150_1-Selenbp1_cds	Control	7670000000	4130000000	1.85714									MSTRG.4537.2_2-Ccdc38	285.199	14.6425
NM_019745_1-Pdcd10	Control	0.588969	0.71597		NM_008492_1-Ldhb_cds	Control	28200000000	19900000000	1.41709									NM_007638_3-Cct7	124.961	581.794
NM_019912_2-Ube2d2a	Control	2.21996	0.873748		NM_013560_1-Hspb1_cds	Control	7530000000	4300000000	1.75116									NM_029335_1-Cfap161	113.003	78.0932
NM_153150_1-Slc25a1	Control	1.10486	1.08926		NM_146130_1-Hnrnpa3_cds	Control	10600000000	10800000000	0.981481									NM_001347062_2-Cfap206	336.618	68.3315
MSTRG.13031.1_1-Fdft1	Control	7.77512e-05	1.90108		NM_013541_1-Gstp1_cds	Control	6080000000	4210000000	1.44418									NM_175357_1-Crbn	30.4929	697.958
NM_001037940_1-Dnajb6	Control	1.24791	0.832354		NM_009673_1-Anxa5_cds	Control	8170000000	5650000000	1.44602									NM_026648_3-Dnaaf1	318.083	157.163
NM_001083938_1-Rnaset2a	Control	0.154703	1.08193		NM_011899_1-Srp54a_cds	Control	915000000	628000000	1.45701									NM_008388_1-Eif3e	41.2552	73.2123
NM_001141965_1-Naa20	Control	0.652628	0.396977		NM_016723_1-Uchl3_cds	Control	1610000000	2500000000	0.644									NM_173363_1-Eif5	239.16	138.615
NM_001164819_2-Slc52a3	Control	5.30448	1.51388		NM_008826_1-Pfkl_cds	Control	1180000000	899000000	1.31257									CAGE_novel_168_1-Fam229b	71.1502	53.6891
NM_008212_1-Hadh	Control	0.892166	1.6008		NM_008212_1-Hadh_cds	Control	5780000000	2550000000	2.26667									NM_027544_2-Ggnbp1	55.6048	576.913
NM_008228_1-Hdac1	Control	1.40397	0.912342		NM_008228_1-Hdac1_cds	Control	2920000000	1830000000	1.59563									NR_155292-Ints13	86.0977	350.443
NM_009150_1-Selenbp1	Control	0.816763	1.9137		NM_023402_1-Myl12b_cds	Control	506000000	386000000	1.31088									NM_029665_1-Ipo11	40.0594	187.424
NM_009412_1-Tpd52	Control	1.18431	1.18782		NR_002885_1-Gm10052_cds	Control	2560000000	1760000000	1.45455									MSTRG.4892.2_1-Irak3	18.5349	474.416
NM_009673_1-Anxa5	Control	0.467327	1.85819		NM_011622_3-Tom1_cds	Control	481000000	692000000	0.695087									NM_177791_1-Kctd19	227.202	120.068
NM_009798_3-Capzb	Control	3.48375	1.23854		NM_153150_1-Slc25a1_cds	Control	1870000000	1030000000	1.81553									MSTRG.34115.2_1-Lrrc23	62.1817	85.9025
NM_010145_1-Ephx1	Control	0.434836	2.08691		NM_019745_1-Pdcd10_cds	Control	654000000	414000000	1.57971									MSTRG.18688.1_1-Ndufaf7	7.77271	122.021
NM_011622_3-Tom1	Control	1.78557	0.881036		MSTRG.13031.1_1-Fdft1_cds	Control	304000000	259000000	1.17375									NM_001045864_2-Nelfe	10.1643	365.086
NM_011694_1-Vdac1	Control	0.540488	1.35782		NM_001024622_1-Pcnp_cds	Control	624000000	608000000	1.02632									NM_001291017_1-Pdxdc1	89.0872	96.6403
NM_011899_1-Srp54a	Control	0.582736	0.474915		NM_001037940_1-Dnajb6_cds	Control	272000000	336000000	0.809524		TUBULIN							NM_001040136_1-Pdzd9	25.7097	321.158
NM_016723_1-Uchl3	Control	0.836274	0.364106		NM_133795_1-Ttc1_cds	Control	170000000	226000000	0.752212									NM_028521_2-Phospho2	182.958	364.109
NM_019637_1-Styx	Control	1.10218	0.513234		NM_026532_1-Nutf2_cds	Control	229000000	156000000	1.46795									NM_013782_2-Ptdss2	83.7061	1949.4
NM_019685_1-Ruvbl1	Control	0.684767	0.464811		NM_001083938_1-Rnaset2a_cds	Control	291000000	201000000	1.44776									NM_138748_1-Ptpa	58.5943	207.923
NM_023279_1-Tubb3	Control	0.564804	1.19626		NM_009681_1-Ap3s1_cds	Control	199000000	198000000	1.00505									NM_133794_1-Qars	60.9859	403.156
NM_024431_3-Morf4l1	Control	6.63332	0.505606		NM_001164819_2-Slc52a3_cds	Control	274000000	337000000	0.813056									NM_026653_2-Rpa1	63.9754	160.091
NM_026532_1-Nutf2	Control	2.06062	0.796418		NM_029963_1-Mrps5_cds	Control	63700000	50100000	1.27146									NM_001355163_1-Rpn2	99.8494	79.0693
NM_026555_1-Rcn3	Control	0.504898	2.31626		pi-Tbl2.1_cds	uppl	2660000000	1720000000	1.54651									NM_030109_1-Sf3b2	110.612	194.257
NM_029963_1-Mrps5	Control	0.935872	0.843513		pi-Strbp.1_cds	uppl	721000000	483000000	1.49275									NM_027460_1-Slc25a33	8.96851	116.164
NM_133795_1-Ttc1	Control	0.338626	0.371042		pi-Exoc8.1_cds	uppl	714000000	553000000	1.29114									MSTRG.34069.1_2-Slc2a3	507.618	52.7129
NM_145600_1-Zfp330	Control	2.46105	0.323445		pi-Cbl.1_cds	uppl	804000000	133000000	6.04511									NM_011418_1-Smarcb1	40.6573	270.398
NM_146130_1-Hnrnpa3	Control	1842.04	1.00034		pi-Eif2c2.1_cds	uppl	151000000	114000000	1.32456									NM_153808_1-Smc5	117.189	104.45
NR_002885_1-Gm10052	Control	2.31232	1.65726		pi-Ccdc117.1_cds	uppl	122000000	67600000	1.80473									NM_182990-Ssrp1	21.5244	71.26
MSTRG.38572.2_2-Anapc10	Control	0.817123	0.196067		pi-BC026590.1_cds	uppl	54100000	42300000	1.27896									NM_013687_1-Tcp11	517.184	189.376
NM_001024622_1-Pcnp	Control	1.1538	1.53994		pi-Tktl2.1_cds	uppl	12400000000	8360000000	1.48325									NM_026919-Tmem258	7.77271	393.394
NM_009760_1-Bnip3	Control	0.90872	1.49435		pi-Tacc1.1_cds	uppl	796000000	522000000	1.5249									NM_026652_1-Toporsl	23.3181	74.1885
NM_023402_1-Myl12b	Control	0.73653	0.614615		pi-Ddx19b.1_cds	uppl	1250000000	842000000	1.48456									NM_030724-Uck2	37.0699	114.211
NM_026524_1-Mid1ip1	Control	1.01373	2.0839		pi-Mgll.1_cds	uppl	159000000	67800000	2.34513
NM_008826_1-Pfkl	Control	0.536407	1.74246
13-qA5-156.1	uppl	47.4639	1.02986
15-qE1-3710.1	uppl	1.81345	0.595673
6-qF3-1063.1	uppl	9.43978	742.814
6-qF3-3040.1	uppl	2.83237	0.924175
pi-Asb1.1	uppl	2.55189	1.06428
pi-BC026590.1	uppl	1.79265	0.973043
pi-Cbl.1	uppl	2.89625	0.991913
pi-Ccdc117.1	uppl	1.2941	0.655098
pi-Ddx19b.1	uppl	2.98906	0.782023
pi-Eif2c2.1	uppl	4.89815	1.28601
pi-Eif4ebp2.1	uppl	8.67415	1.73277
pi-Exoc8.1	uppl	2.32624	1.99442
pi-Ip6k1.1	uppl	3.45444	3.39132
pi-Ipmk.1	uppl	1.44709	1.48334
pi-Kctd7.1	uppl	2.57759	1.72151
pi-Klhl11.1	uppl	0.960411	0.562757
pi-Mgll.1	uppl	2.32104	1.53236
pi-Mlc1.1	uppl	5.48973	1.7952
pi-Mrs2.1	uppl	3.15212	2.10199
pi-Nr2c2.1	uppl	5.88687	0.831753
pi-Pou6f1.1	uppl	2.45579	1.79444
pi-Rc3h1.1	uppl	2.71534	0.675332
pi-Strbp.1	uppl	1.62305	0.677741
pi-Tacc1.1	uppl	1.38472	0.553413
pi-Tbl2.1	uppl	6.78891	1083.36
pi-Tktl2.1	uppl	1.48768	1.48611
pi-Zfp280b.1	uppl	1.104	1.54716
pi-Zfp382.1	uppl	1.14123	0.316467
pi-Zfp652.1	uppl	2.92074	2.67587
pi-Zmat3.1	uppl	7.22277	1.4025

## Sheet: Fig. 6
Source Data Fig. 6
Fig. 6b				Fig. 6c
Period	Spectral density (ORF)	Spectral density (3´UTR)		Position	WhiteLeghorn.rep1.ORF	WhiteLeghorn.rep2.ORF	WhiteLeghorn.rep3.ORF	WhiteLeghorn.rep1.3UTR	WhiteLeghorn.rep2.3UTR	WhiteLeghorn.rep2.3UTR
100	22.8626	2.73647		-50	0.00701546	0.00774479	0.00310678	0.00791559	0.00711839	0.00741891
50	74.472	8.03946		-49	0.00883973	0.00332788	0.00726323	0.00879275	0.00949547	0.00955012
33.3333	16.4052	4.76979		-48	0.0058444	0.00969155	0.00600339	0.00569784	0.00562392	0.00553627
25	8.00852	3.82489		-47	0.00784583	0.00332814	0.00607889	0.0072098	0.00753302	0.00803367
20	4.22847	1.72952		-46	0.00203189	0.00240685	0.00755432	0.00716717	0.00919264	0.00716929
16.6667	1.49963	0.307683		-45	0.00229075	0.00172689	0.00544368	0.00790531	0.00842545	0.0072437
14.2857	4.81701	0.4514		-44	0.00597268	0.00158243	0.00593206	0.00938896	0.00994878	0.0103328
12.5	3.96662	2.11697		-43	0.0087538	0.00421119	0.00941929	0.00689009	0.0062529	0.00923694
11.1111	9.96098	5.68317		-42	0.00222129	0.00657849	0.0044102	0.00786144	0.00705573	0.00793983
10	11.9694	1.76291		-41	0.0110887	0.00779006	0.0089152	0.0153574	0.0113855	0.0137527
9.09091	0.431559	0.581752		-40	0.00679567	0.00610089	0.00646167	0.00712498	0.00636588	0.00671295
8.33333	4.55752	1.3986		-39	0.00829496	0.00370799	0.00704561	0.007817	0.00733413	0.00759348
7.69231	15.5114	2.95359		-38	0.0103262	0.0132466	0.0105253	0.00609053	0.00529781	0.00603163
7.14286	1.11308	2.10712		-37	0.0144035	0.0160515	0.0107791	0.00887822	0.00893078	0.00968411
6.66667	1.37798	4.04741		-36	0.0144175	0.0112541	0.0171731	0.00552421	0.00588385	0.0059689
6.25	4.04008	2.93909		-35	0.0111357	0.00737344	0.00928842	0.0121593	0.0111507	0.0132906
5.88235	2.77483	1.22186		-34	0.0129314	0.0117557	0.00668082	0.00244303	0.00282241	0.00234031
5.55556	1.38779	1.22569		-33	0.0101333	0.00674003	0.0111437	0.00714315	0.00683841	0.00792875
5.26316	0.0359351	1.02082		-32	0.00637304	0.0109727	0.00272229	0.00591699	0.00580887	0.00665318
5	1.22371	1.25078		-31	0.00277869	0.0120215	0.0121859	0.00521225	0.00526375	0.00537294
4.7619	3.18465	0.175334		-30	0.01011	0.00603862	0.00502192	0.004604	0.00456847	0.00406166
4.54545	1.19722	0.3957		-29	0.017146	0.00812441	0.0085954	0.00490013	0.00592903	0.00494336
4.34783	0.849854	0.643664		-28	0.00477499	0.0155115	0.00534798	0.00323411	0.00372014	0.00310505
4.16667	6.00567	3.08118		-27	0.00760106	0.00635923	0.00752744	0.00350668	0.00337428	0.00370096
4	0.0251644	1.86805		-26	0.00507808	0.00552829	0.00966398	0.00328561	0.00333085	0.00316251
3.84615	2.38254	0.416332		-25	0.00488369	0.00654216	0.0160242	0.00483445	0.00487263	0.00594481
3.7037	1.71631	0.108252		-24	0.00612583	0.0016495	0.00580415	0.00369145	0.00388132	0.00345014
3.57143	1.26667	1.86346		-23	0.00313495	0.0022649	0.00639041	0.00449032	0.00384448	0.00396012
3.44828	6.63571	0.136152		-22	0.00550946	0.00399064	0.0081945	0.00453423	0.00415205	0.00374293
3.33333	2.47711	1.43124		-21	0.00785437	0.0123562	0.00556943	0.00491665	0.0044814	0.00512828
3.22581	3.71666	2.79745		-20	0.0154927	0.0129616	0.00784281	0.00486843	0.0044241	0.00405777
3.125	1.11623	0.00914162		-19	0.00645746	0.00355053	0.00819349	0.00362345	0.00377419	0.00313131
3.0303	9.70992	0.299493		-18	0.00767045	0.0105402	0.00540588	0.00526335	0.00494667	0.00506766
2.94118	17.0154	0.90521		-17	0.0133403	0.00748491	0.00873771	0.00332769	0.00402293	0.00375417
2.85714	2.92949	0.307007		-16	0.00885697	0.0108165	0.00938685	0.00501283	0.00440361	0.00541475
2.77778	2.5622	0.289086		-15	0.00600901	0.00921706	0.00367029	0.00506457	0.00445107	0.00457365
2.7027	1.21295	0.726622		-14	0.0133941	0.00891649	0.00360663	0.00460871	0.0046172	0.00440506
2.63158	0.297062	4.70703		-13	0.00754543	0.0126128	0.0075372	0.010985	0.0101198	0.0188816
2.5641	3.07635	0.763615		-12	0.0127755	0.00526536	0.0117161	0.00387857	0.00491963	0.00425161
2.5	0.0576245	0.865642		-11	0.00466449	0.00358555	0.00258195	0.00423066	0.00458595	0.00401707
2.43902	6.30232	1.96912		-10	0.00642177	0.00127812	0.00455583	0.00349908	0.00428333	0.00392622
2.38095	10.9163	0.661127		-9	0.0149176	0.00818395	0.00942881	0.0066896	0.00688763	0.00595712
2.32558	1.393	0.582455		-8	0.00645978	0.00470348	0.0107455	0.00684724	0.00697676	0.0063675
2.27273	4.77932	0.509416		-7	0.0061902	0.00715826	0.0063579	0.00523774	0.00626046	0.00544122
2.22222	1.52006	0.577728		-6	0.00873204	0.00867812	0.00821537	0.00864221	0.00940256	0.0123521
2.17391	4.82389	0.503651		-5	0.00767008	0.00833801	0.00944983	0.00635408	0.00673892	0.00658098
2.12766	0.62201	0.372608		-4	0.0100658	0.00383436	0.0058741	0.00779062	0.00789	0.00792914
2.08333	1.29528	0.36381		-3	0.0117542	0.00355251	0.0112069	0.00831547	0.00769321	0.00905053
2.04082	4.4431	0.125615		-2	0.0124018	0.00692094	0.00915343	0.00943775	0.00982136	0.010355
2	1	1		-1	0.00719942	0.00743426	0.0104612	0.00956274	0.00970037	0.00851473
				0	0.0040997	0.00825524	0.00463074	0.0683196	0.0632121	0.0742437
				1	0.00974113	0.00606908	0.00626207	0.01226	0.0123035	0.0122551
				2	0.00913767	0.00801257	0.00510314	0.01414	0.0138536	0.0183026
				3	0.00533557	0.00556662	0.00504151	0.011374	0.0114897	0.0123384
				4	0.00594078	0.00442489	0.00980367	0.00821857	0.00906475	0.0092921
				5	0.0120604	0.00736565	0.00679259	0.0107083	0.00895293	0.0123548
				6	0.00763588	0.00454225	0.00473927	0.00806629	0.00740516	0.0097837
				7	0.0088163	0.0024022	0.00646857	0.0109213	0.00874204	0.0134921
				8	2.98205e-05	0.00704791	0.00784174	0.0058605	0.00520153	0.00596445
				9	0.00397021	0.00360943	0.00748508	0.00537055	0.00593391	0.00610688
				10	0.00777237	0.00630359	0.00699535	0.00631411	0.00545735	0.00850291
				11	0.0104199	0.00536445	0.00414723	0.00530315	0.00548741	0.00542583
				12	0.0089773	0.00906593	0.00889184	0.00913148	0.00818632	0.0103868
				13	0.010638	0.00703182	0.00703995	0.00529967	0.00440259	0.00511073
				14	0.00704341	0.016411	0.0119826	0.00447876	0.00510095	0.00407682
				15	0.00819137	0.0114192	0.00933224	0.0111802	0.00923189	0.0133475
				16	0.00599104	0.00895646	0.0102676	0.00402172	0.00364518	0.00397245
				17	0.00649409	0.00940145	0.0245158	0.00774762	0.00718986	0.00833155
				18	0.004888	0.01143	0.00899449	0.00459886	0.00378355	0.00480315
				19	0.00820651	0.00666713	0.00787292	0.00423615	0.00403202	0.00446643
				20	0.00478831	0.00855766	0.0050779	0.00337842	0.00343123	0.00394819
				21	0.00331892	0.00575979	0.0105194	0.00268435	0.00301747	0.0026333
				22	0.0124155	0.00883007	0.00830011	0.00297048	0.00331819	0.00337056
				23	0.00334362	0.0172148	0.0124408	0.00387358	0.00417016	0.0036348
				24	0.0084621	0.00668464	0.00689774	0.00550495	0.00653288	0.00653091
				25	0.0166562	0.0100092	0.00869104	0.00513003	0.00673875	0.00538341
				26	0.0219072	0.0154393	0.0109733	0.00527639	0.00623548	0.00554367
				27	0.00574695	0.00871589	0.0135194	0.00460305	0.00631593	0.00484944
				28	0.00753978	0.00971229	0.00663012	0.00701368	0.00757291	0.00868142
				29	0.0154225	0.0142713	0.0141111	0.00415483	0.00456642	0.00472534
				30	0.00847519	0.0125329	0.00662871	0.0221017	0.020536	0.0194026
				31	0.0139703	0.00945059	0.00680452	0.00611511	0.00589402	0.00589969
				32	0.00681992	0.00581727	0.00801944	0.00627783	0.00617563	0.00710401
				33	0.0131427	0.00586352	0.00791112	0.00704079	0.00804869	0.00748454
				34	0.00995627	0.0120795	0.0103192	0.00474042	0.0060177	0.00497366
				35	0.0054037	0.00607107	0.0107768	0.00907174	0.00881122	0.0084998
				36	0.00970395	0.0095723	0.00660953	0.00500673	0.00580154	0.00486323
				37	0.00923915	0.00466571	0.008083	0.00465669	0.00572114	0.00466145
				38	0.00776582	0.00536232	0.00783687	0.00916546	0.00976752	0.00763717
				39	0.00709198	0.012506	0.00901522	0.00440477	0.00443492	0.0049746
				40	0.00705273	0.00796085	0.00592194	0.00424684	0.00461536	0.00403404
				41	0.00532658	0.00861026	0.00543367	0.0113129	0.0101194	0.0115265
				42	0.0102418	0.00571319	0.0108572	0.00979255	0.00843582	0.00910267
				43	0.00365752	0.00641494	0.00765725	0.00886816	0.00711843	0.00939448
				44	0.00290626	0.0120776	0.00284383	0.0111039	0.00858244	0.0101971
				45	0.0130213	0.0209631	0.00789424	0.00892571	0.00798032	0.0101171
				46	0.00678123	0.0117526	0.00911262	0.00752879	0.00661106	0.00728518
				47	0.0117818	0.0197655	0.0109213	0.00581092	0.0056118	0.00663125
				48	0.0110833	0.0122672	0.0095937	0.00763479	0.00666212	0.008206
				49	0.00210286	0.0170863	0.00970115	0.00812429	0.00791181	0.00846922
				Mean	0.00834492	0.00822051	0.00817253	0.00680287	0.00668711	0.00718282
				Std	0.00382948	0.00410613	0.0031942	0.00307334	0.00270331	0.00346437
				Z-score	-1.10856	0.00845812	-1.10882	20.0163	20.9096	19.3573
				Z-score mean	-0.736307			20.0944

## Sheet: Fig. 7a,c,e,g
Source Data Fig. 7
Fig. 7a																			Fig. 7e															Fig. 7c						Fig. 7g
Control	Exonic sequence overlap with TE (Mouse)								uppl	Exonic sequence overlap with TE (Mouse)									Chicken control	Exonic sequence overlap with TE (Chicken)						Chicken uppl	Exonic sequence overlap with TE (Chicken)							Position	Mouse.rep1	Mouse.rep2	Mouse.rep3	Mean	Std	Chicken.rep1	Chicken.rep2	Chicken.rep3	Mean	Std
	DNA.anti	LINE.anti	LTR.anti	SINE.anti	DNA.sense	LINE.sense	LTR.sense	SINE.sense		DNA.anti	LINE.anti	LTR.anti	SINE.anti	DNA.sense	LINE.sense	LTR.sense	SINE.sense			DNA.anti	LINE.anti	LTR.anti	DNA.sense	LINE.sense	LTR.sense		DNA.anti	LINE.anti	LTR.anti	DNA.sense	LINE.sense	LTR.sense		1	0	0	0	0	0	66.2886	110.333	583.051	253.224	286.486
MSTRG.38572.2_2-Anapc10	0	0	0	0	0	0	0	0	13-qA5-156.1	0	3.29258	8.75109	0	0	0	2.59389	0.393013		XM_421885.5:ASB1	0	0	0	0	0	0	MSTRG.163766.7:AAK1	0	0	0	0	0	0		2	1.08179	0	2.11601	1.06593	1.05809	59.8204	136.994	479.21	225.342	223.217
NM_009673_1-Anxa5	0	0	0	0	0	0	0	0	15-qE1-3710.1	0	0.954693	0	3.67314	0	0	3.86731	2.23301		XR_001469956.1:CBL	0	0	0	0	0	0	MSTRG.225374.2:AFF1	0	0	0	0	0	0		3	0	1.12588	0.264501	0.463461	0.588721	58.5337	194.197	508.505	253.745	230.82
NM_009681_1-Ap3s1	0	0	0	0	0	0	0	0	6-qF3-1063.1	0	2.48152	0	2.01954	0	3.36589	5.83421	5.80781		XM_003642208.4:CCDC117	0	0	0	0	0	0	XM_025148791.1:ASXL2	0	0	0	0	0.0205184	0		4	0	2.68759	16.9281	6.53856	9.09739	88.6825	106.303	322.733	172.573	130.341
NM_007506_1-Atp5g1	0	0	0	0	0	0	0	0	6-qF3-3040.1	0	0	0	1.39707	0	0.883862	0.589242	3.07926		NM_001006404.1:EXOC8	0	0	0	0	0	0	XM_414829.4:B9D1	0	0	0	0	0	0.251626		5	0.608506	0.835332	3.43852	1.62745	1.57252	151.454	184.853	578.976	305.094	237.776
NM_009760_1-Bnip3	0	0	0	0	0	0	0	0	pi-Asb1.1	0	0	0	1.26626	0	0	0	0		XM_025147280.1:FAM206A	0	0	0	0	0	0	XM_015280691.2:CAAP1	0	0.599409	0	0	0	0		6	0	3.71905	0.846404	1.52182	1.94935	142.599	160.186	621.296	308.027	271.441
NM_009798_3-Capzb	0	0	0	0	0	0	0	0	pi-BC026590.1	0	0	43.292	8.17139	0	0	0	3.44182		XM_025154611.1:IP6K1	0	0	0	0	0	0	MSTRG.224887.4:CAPN6	0	0.0208144	0	0	0.108382	0		7	66.1513	76.2985	30.0562	57.502	24.3043	86.8049	107.871	584.387	259.688	281.395
MSTRG.34674.1_1-Ccdc91	0	0	0	0	0	0	0	0	pi-Cbl.1	0	0	0.980912	0	0	0	0	5.87663		MSTRG.260239.1:IPMK	0	0.0139332	0	0	0	0	MSTRG.175110.2:CRTC1	0	0	0	0	0	0		8	8.72191	4.06771	4.49652	5.76205	2.57227	599.556	614.745	2044.99	1086.43	830.171
NM_001037940_1-Dnajb6	0	0	0	0	0	0	0	0	pi-Ccdc117.1	0	0	0	0	0	0	0	0		NM_001039269.1:KCTD7	0	0	0	0	0	0	XM_015299864.2:DOT1L	0	0.0200064	0	0	0.00579549	0		9	2.67742	10.9828	22.3944	12.0182	9.8992	294.291	186.554	887.959	456.268	377.716
NM_010145_1-Ephx1	0	0	0	0	0	0	0	0	pi-Ddx19b.1	0	0	1.11659	5.14791	0	0	0	8.7732		XM_003642822.4:KLHL11	0	0	0	0	0	0	MSTRG.120200.1:EFHB	0	0.021304	0	0.012287	0.00931431	0		10	739.659	321.93	245.298	435.629	266.071	4249.49	7798.65	19222.5	10423.5	7824.01
MSTRG.13031.1_1-Fdft1	0	0	0	0	0	0	0	0	pi-Eif2c2.1	0	0	0	0	0	0	0.434287	0		XM_015293081.2:MGLL	0	0	0	0	0	0	XM_015290031.2:EPB41L5	0	0	0	0	0	0		11	13.1978	17.5057	15.1295	15.2776	2.15775	136.927	322.221	974.684	477.944	440.053
NR_002885_1-Gm10052	0	0	0	0	0	0	0	0	pi-Eif4ebp2.1	0	0	0	0	0	0	0	0		XM_004937502.3:MLC1	0	0	0	0	0	0	MSTRG.142409.1:GAREM1	0	0.0665118	0	0	0	0		12	46.5439	77.6351	20.4724	48.2171	28.618	266.47	547.56	1992.65	935.559	926.19
NM_013541_1-Gstp1	0	0	0	0	0	0	0	0	pi-Exoc8.1	0	0	0	8.95068	0	0	0	2.66616		XM_418911.6:MRS2	0	0	0	0	0	0	XM_004939981.3:GRHL2	0	0.0671353	0	0	0	0		13	10.5204	18.3701	71.4153	33.4353	33.1251	94.0175	329.84	1033.56	485.804	488.802
NM_008212_1-Hadh	0	0	0	0	0	0	0	0	pi-Ip6k1.1	0	0	0	0	0	0	0	0		MSTRG.81923.6:NR2C2	0	0.0135203	0	0	0.0196831	0	MSTRG.230839.4:USP53	0	0.0340211	0.0421053	0	0	0		14	10.3716	1.99753	3.96752	5.44556	4.37834	115.426	259.516	725.415	366.786	318.829
NM_008228_1-Hdac1	0	0	0	0	0	0	0	0	pi-Ipmk.1	0	0	0	0	0	0	0	0		XM_025145607.1:POU6F1	0	0	0	0	0.00561798	0	XM_015278598.2:PAK3	0	0.0382173	0	0	0	0		15	42.6765	9.95135	8.11135	20.2464	19.4468	136.683	158.496	588.744	294.641	254.934
NM_146130_1-Hnrnpa3	0	0	0	0	0	0	28.469	0	pi-Kctd7.1	0	0	0	4.60712	0	0	0	2.31769		XM_025153233.1:RC3H1	0	0	0	0	0	0	MSTRG.320862.1:PTGR1	0	0.0366399	0	0.00547364	0.0847855	0.00603217		16	462.708	171.766	40.8831	225.119	215.914	108.486	177.928	457.147	247.853	184.549
NM_013560_1-Hspb1	0	0	0	0	0	0	0	0	pi-Klhl11.1	0	0	0	3.7612	0	0	0	2.3476		XM_015279424.2:STRBP	0	0	0	0	0	0	MSTRG.212147.1:RCAN2	0	0	0.100162	0.0194647	0.0253447	0		17	49.3904	9.51553	2.29234	20.3994	25.3653	142.055	157.004	976.365	425.142	477.432
NM_008492_1-Ldhb	0	0	0	0	0	0	0	0	pi-Mgll.1	0	0	0	0	0	0	0	0		MSTRG.164254.5:TACC1	0	0	0	0	0	0	XM_025144671.1:TMOD1	0	0	0	0	0	0		18	2.43402	59.5047	0.793504	20.9108	33.4334	226.384	221.41	1410.36	619.385	685.01
NM_026524_1-Mid1ip1	0	0	0	0	0	0	0	0	pi-Mlc1.1	0	1.722	0	6.4381	0	0	0	4.39032		XM_015295901.2:TBL2	0	0	0	0	0	0	XM_424952.5:TSTD2	0	0.101296	0	0	0.0306797	0		19	0.540894	2.54232	3.65012	2.24444	1.57587	92.8283	149.841	1296.62	513.097	679.151
NM_024431_3-Morf4l1	0	0	0	0	0	0	0	0	pi-Mrs2.1	2.29824	0	4.2357	4.52966	3.01978	2.61892	0	4.55639		XM_423190.6:ZMAT3	0	0	0	0	0	0	XM_015277444.2:UBAP1	0	0.144346	0.00321626	0	0	0		20	0.135223	0.435826	4.23202	1.60102	2.28346	132.038	200.918	671.169	334.708	293.411
NM_029963_1-Mrps5	0	0	0	0	0	0	0	0	pi-Nr2c2.1	0	0	0	0	0	0	0	2.38184		XM_003642788.4:ZNF652	0	0	0	0	0	0	XM_428814.5:ZBTB5	0	0.348361	0	0	0	0		21	3.28593	0	34.0149	12.4336	18.762	82.2776	203.528	1394.86	560.221	725.354
NM_023402_1-Myl12b	0	0	0	0	0	0	0	0	pi-Pou6f1.1	0	0	0	3.52555	0	1.25717	0	0		ENSGALT00000053824.2:AGO2	0	0	0	0	0	0	XM_015280665.2:ZFYVE16	0	0.165283	0	0	0.0172436	0		22	7.57251	7.11849	10.6859	8.45895	1.94187	277.543	425.477	3090.38	1264.47	1583.02
NM_001141965_1-Naa20	0	0	0	0	0	0	0	0	pi-Rc3h1.1	0	0	0	0.978895	0	0	0	1.67939		NM_001321634.1:EIF4EBP2	0	0	0	0	0	0	XM_015290551.2:RNF2	0	0	0	0	0	0		23	1.48746	1.59803	30.8937	11.3264	16.9459	169.091	353.704	1341.2	621.332	630.221
NM_026532_1-Nutf2	0	0	0	0	0	0	0	0	pi-Strbp.1	1.46507	0	0	2.48819	0.39351	0	0	0		NM_001006568.1:DDX19B	0	0	0	0	0	0	NM_001030626.1:PIAS2	0.101419	0	0	0	0.0448942	0		24	3.78626	3.63188	40.7626	16.0602	21.393	311.2	1403.39	3283.12	1665.9	1503.25
NM_001024622_1-Pcnp	0	0	0	0	0	0	0	0	pi-Tacc1.1	0	0	0	0	0	0	0	7.05145																	25	0.40567	1.45275	0	0.619474	0.749604	187.999	408.581	1096.26	564.279	473.725
NM_019745_1-Pdcd10	0	0	0	0	0	0	0	0	pi-Tbl2.1	0	0	0	5.24143	0	0	0	6.85694																	26	8.38386	13.9464	28.5661	16.9655	10.4244	260.077	1184.99	2182.28	1209.12	961.327
NM_008826_1-Pfkl	0	0	0	0	0	0	0	0	pi-Tktl2.1	0	0	0	4.80377	4.63108	0	6.81319	3.24961																	27	51.3308	15.2539	4.97262	23.8525	24.3459	106.29	154.583	895.566	385.479	442.407
NM_026555_1-Rcn3	0	0	0	0	0	0	0	0	pi-Zfp280b.1	0	0	0	0	0	1.5528	0	2.27743																	28	3.24536	12.6389	34.1207	16.6683	15.8271	92.8438	223.685	753.265	356.598	349.697
NM_001083938_1-Rnaset2a	0	0	0	0	0	0	0	0	pi-Zfp382.1	2.05813	4.29088	4.44056	9.40501	0	7.47162	11.2386	5.66297																	29	6.49073	48.3331	3.70302	19.5089	25.0013	75.4008	117.534	570.494	254.476	274.489
NM_019685_1-Ruvbl1	0	0	0	0	0	0	0	0	pi-Zfp652.1	0	0	0	2.06448	0	0	0	0																	30	9.26281	3.95875	2.11601	5.11252	3.71047	58.3132	222.989	568.282	283.195	260.261
NM_009150_1-Selenbp1	0	0	0	0	0	3.88464	0	0	pi-Zmat3.1	0	0	0	4.00505	0	0	0	0																	Mean	28.0349	19.8922	15.218	21.0484	6.48616	159.324	311.215	1100.47	523.668	505.262
NM_153150_1-Slc25a1	0	0	0	0	0	0	0	0																										Std	85.6739	36.5618	17.3836	46.5398	35.2216	113.56	302.023	757.022	390.868	330.804
NM_001164819_2-Slc52a3	0	0	0	0	0	0	0	4.99613																										Z-score	8.30619	8.26103	13.2355	9.93424	2.85906	6.14677	10.1226	7.93755	8.06899	1.99119
NM_011899_1-Srp54a	0	0	0	0	0	0	0	0
NM_019637_1-Styx	0	0	0	0	0	0	0	0
NM_011622_3-Tom1	0	0	0	0	0	0	0	0
NM_009412_1-Tpd52	0	0	0	0	0	0	0	0
NM_133795_1-Ttc1	0	0	0	0	0	0	0	0
NM_009448_2-Tuba1c	0	0	0	0	0	0	0	0
NM_023279_1-Tubb3	0	0	0	0	0	0	0	0
NM_019912_2-Ube2d2a	0	0	0	0	0	0	0	0
NM_016723_1-Uchl3	0	0	0	0	0	0	0	0
NM_011694_1-Vdac1	0	0	0	0	0	0	0	0
NM_145600_1-Zfp330	0	0	0	0	0	0	0	0

## Sheet: Fig. 7d
Source Data Fig. 7
Fig. 7d
Name	Repeatmasker	Class	10.5dpp	12.5dpp	14.5dpp	17.5dpp	20.5dpp
BLACKJACK_hAT_Eutheria	BLACKJACK	DNA	0	0	0	0	0
Charlie11_hAT_Eutheria	Charlie11	DNA	0	0	0	0	0
Charlie13a_hAT_Mammalia	Charlie13a	DNA	0	0	0	0	0
Charlie13b_hAT_Mammalia	Charlie13b	DNA	0	0	0	0	0
Charlie15a_hAT_Eutheria	Charlie15a	DNA	0	0	0	0	0
Charlie16a_hAT_Mammalia	Charlie16a	DNA	0	0	0	0	0
Charlie17a_hAT_Mammalia	Charlie17a	DNA	0	0	0	0	0
Charlie18a_hAT_Mammalia	Charlie18a	DNA	0	0	0	0	0
Charlie19a_hAT_Mammalia	Charlie19a	DNA	0	0	0	0	0
CHARLIE1A_hAT_Eutheria	Charlie1a	DNA	0	0	0	0	0
CHARLIE1B_hAT_Eutheria	Charlie1b	DNA	0.0930663	0	0	0	0
CHARLIE1_hAT_Eutheria	Charlie1	DNA	0	0	0	0	0
Charlie21a_hAT_Eutheria	Charlie21a	DNA	0	0	0	0	0
Charlie22a_hAT_Mammalia	Charlie22a	DNA	0	0	0	0	0
Charlie24_hAT_Mammalia	Charlie24	DNA	0	0	0	0	0
Charlie25_hAT_Mammalia	Charlie25	DNA	0	0	0	0	0
Charlie26a_hAT_Mammalia	Charlie26a	DNA	0	0	0	0	0
Charlie27_hAT_Eutheria	Charlie17	DNA	0	0	0	0	0
Charlie28_hAT_Eutheria	Charlie17	DNA	0	0	0.0424457	0	0
CHARLIE2_hAT_Eutheria	Charlie2b	DNA	0.0121396	0	0	0	0
CHARLIE4_hAT_Eutheria	Charlie4	DNA	0	0	0	0	0
Charlie7a_Aves_hAT_Aves	Charlie7a	DNA	0	0	0	0	0
CHARLIE8A_hAT_Eutheria	MER102b	DNA	0	0	0	0	0
DNA1_Mam_DNA_transposon_Eutheria	DNA1_Mam	DNA	0	0	0	0	0
Eulor11_Transposable_Element_Amniota	Eulor11	DNA	0	0	0	0	0
Eulor1_Transposable_Element_Amniota	Eulor1	DNA	0	0	0	0	0
Eulor8_Transposable_Element_Amniota	Eulor8	DNA	0	0	0	0	0
Eulor9A_Transposable_Element_Amniota	Eulor9A	DNA	0	0	0	0	0
Eulor9B_Transposable_Element_Amniota	Eulor9B	DNA	0	0	0	0	0
Eulor9C_Transposable_Element_Amniota	Eulor9C	DNA	0	0	0	0	0
EuthAT-1_hAT_Eutheria	Charlie29a	DNA	0	0	0	0	0
EuthAT-2B_hAT_Eutheria	Charlie29a	DNA	0	0	0	0	0
EuthAT-2_hAT_Eutheria	Charlie29a	DNA	0	0	0	0	0
EuthAT-N1_hAT_Eutheria	Charlie29a	DNA	0	0	0	0	0
Eutr12_Eutr12_Eutheria	Charlie4z	DNA	0	0	0	0	0
Eutr13_Eutr13_Eutheria	MamTip3	DNA	0	0	0	0	0
EUTREP14_EUTREP14_Eutheria	UCON7	DNA	0	0	0	0	0
EUTREP1_DNA_transposon_Eutheria	Charlie17b	DNA	0	0	0	0	0
EUTREP3_hAT_Eutheria	Charlie20a	DNA	0	0	0	0	0
GOLEM_Mariner_Tc1_Eutheria	Tigger7	DNA	0.017156	0	0	0	0.0096396
Kanga11a_Mariner_Tc1_Mammalia	Kanga11a	DNA	0.0397141	0	0	0	0
Kanga1_Mariner_Tc1_Theria	Kanga1	DNA	0	0	0	0	0
MamRep137_Mariner_Tc1_Mammalia	MamRep137	DNA	0	0	0	0	0
MamRep1879_hAT_Eutheria	MamRep1879	DNA	0	0	0	0	0
MamRep1894_hAT_Mammalia	MamRep1894	DNA	0	0	0	0	0
MamRep38_hAT_Mammalia	MamRep38	DNA	0	0	0	0	0
MamRep4096_hAT_Mammalia	MamRep4096	DNA	0	0	0	0	0
MamRep434_Mariner_Tc1_Mammalia	MamRep434	DNA	0	0.0563355	0	0	0
MamRep488_hAT_Mammalia	MamRep488	DNA	0	0	0	0	0
MARE1_Mariner_Tc1_Mammalia	Tigger16a	DNA	0	0	0	0	0
MER103_DNA_transposon_Eutheria	MER103C	DNA	0	0	0	0	0
MER104A_DNA_transposon_Eutheria	Kanga1b	DNA	0	0	0	0	0
MER104B_DNA_transposon_Eutheria	Kanga1b	DNA	0	0	0	0	0
MER104C_DNA_transposon_Eutheria	Kanga1b	DNA	0	0	0	0	0
MER104_DNA_transposon_Eutheria	MER104	DNA	0	0	0	0	0
MER105_hAT_Eutheria	MER105	DNA	0	0	0	0	0
MER115_hAT_Eutheria	MER115	DNA	0	0	0	0	0
MER121_hAT_Mammalia	MER121	DNA	0	0.189485	0	0	0
MER123_DNA_transposon_Amniota	MER123	DNA	0	0	0	0	0
MER125_DNA_transposon_Amniota	MER125	DNA	0	0	0	0	0
MER126_Transposable_Element_Amniota	MER126	DNA	0	0	0	0	0
MER127_Mariner_Tc1_Amniota	MER127	DNA	0	0	0	0	0
MER132_Mariner_Tc1_Amniota	MER132	DNA	0	0	0	0	0
MER135_Transposable_Element_Mammalia	MER135	DNA	0	0	0	0	0
MER136_DNA_transposon_Amniota	MER136	DNA	0	0	0	0	0
MER2B_Mariner_Tc1_Eutheria	MER2B	DNA	0	0	0	0	0
MER2_Mariner_Tc1_Eutheria	MER2	DNA	0	0.251534	0	0	0.129734
MER30_hAT_Vertebrata	Charlie12	DNA	0	0	0	0	0
MER3_hAT_Eutheria	MER3	DNA	0	0	0	0	0
MER44D_Mariner_Tc1_Eutheria	MER44D	DNA	0.0858946	0.0384271	0.0308065	0	0
MER46C_Mariner_Tc1_Eutheria	MER46C	DNA	0	0	0	0	0
MER47B_Mariner_Tc1_Eutheria	MER47B	DNA	0	0	0	0	0
MER47C_Mariner_Tc1_Eutheria	MER47C	DNA	0	0	0	0	0
MER58A_hAT_Eutheria	MER58A	DNA	1.08072	0	0.274298	0	0
MER58B_hAT_Eutheria	MER58B	DNA	0	0.0853689	0	0.0883565	0
MER58C_hAT_Eutheria	MER58C	DNA	0	0	0	0	0
MER58D_hAT_Eutheria	MER58D	DNA	0	0	0	0	0
MER5A1_hAT_Eutheria	MER5A1	DNA	1.13359	0	0	0	0
MER5A_hAT_Eutheria	MER5A	DNA	0	0	0	0	0
MER5C1_hAT_Eutheria	MER5C1	DNA	0	0	0	0	0
MER5C_hAT_Eutheria	MER5C	DNA	0	0	0	0	0
MER63C_hAT_Eutheria	MER63C	DNA	0	0	0	0	0
MER69B_hAT_Eutheria	Arthur1	DNA	0	0	0	0	0
MER80_hAT_Eutheria	Charlie4a	DNA	0	0	0	0	0.221048
MER82_DNA_transposon_Eutheria	Tigger17a	DNA	0	0	0	0	0
MER91B_hAT_Eutheria	MER91B	DNA	0	0	0	0	0
MER97d_hAT_Eutheria	MER97d	DNA	0	0	0	0	0
MERX_Mariner_Tc1_Eutheria	MERX	DNA	0	0	0	0	0
MMAR1_Mariner_Tc1_Muridae	MMAR1	DNA	0	0	0	0	0
ORSL-2a_hAT_Mammalia	ORSL-2a	DNA	0	0	0	0	0
ORSL-2b_hAT_Mammalia	ORSL-2b	DNA	0	0	0	0	0
ORSL_hAT_Eutheria	ORSL	DNA	0	0	0	0	0
RCHARR1_hAT_Muridae	RCHARR1	DNA	0.118541	0.176259	0.102696	0.0935983	0
RICKSHA_0_MuDR_Eutheria	Ricksha_0	DNA	0	0	0	0	0
Ricksha_a_MuDR_Eutheria	Ricksha_a	DNA	0	0	0.0163479	0	0
RICKSHA_MuDR_Eutheria	Ricksha	DNA	0	0	0	0	0
RMER30_hAT_Muridae	RMER30	DNA	0	0.705941	1.93813	0	0
Tigger10_Mariner_Tc1_Mammalia	Tigger10	DNA	0	0	0	0	0
Tigger12A_Mariner_Tc1_Mammalia	Tigger12A	DNA	0	0	0	0	0
Tigger12_Mariner_Tc1_Mammalia	Tigger12	DNA	0	0	0	0	0
Tigger13a_Mariner_Tc1_Mammalia	Tigger13a	DNA	0	0	0	0	0
Tigger14a_Mariner_Tc1_Mammalia	Tigger14a	DNA	0	0	0	0	0
Tigger15a_Mariner_Tc1_Mammalia	Tigger15a	DNA	0	0	0	0	0
Tigger16a_Mariner_Tc1_Mammalia	Tigger16a	DNA	0	0	0	0	0
Tigger16b_Mariner_Tc1_Mammalia	Tigger16b	DNA	0	0	0	0	0
Tigger2b_Mariner_Tc1_Rodentia	Tigger2b	DNA	0	0	0	0	0
TIGGER5_A_Mariner_Tc1_Eutheria	MER47B	DNA	0	0	0	0	0
TIGGER5A_Mariner_Tc1_Eutheria	Tigger5	DNA	0	0	0	0	0
TIGGER5_B_Mariner_Tc1_Eutheria	Tigger5	DNA	0	0	0	0	0
TIGGER6A_Mariner_Tc1_Eutheria	Tigger6a	DNA	0	0	0	0	0
Tigger9b_Mariner_Tc1_Eutheria	Tigger9b	DNA	0	0	0	0	0
UCON132a_hAT_Theria	MamTip2	DNA	0	0	0	0	0
UCON132b_hAT_Theria	MamTip2	DNA	0	0	0	0	0
UCON23_Transposable_Element_Amniota	UCON23	DNA	0	0	0	0	0
UCON29_Kolobok_Amniota	UCON29	DNA	0	0	0	0	0
UCON40_Repetitive_element_Theria	MER58B	DNA	0	0	0	0	0
UCON42_Mariner_Tc1_Theria	Tigger19a	DNA	0	0	0	0	0
UCON78_DNA_transposon_Mammalia	UCON78	DNA	0	0	0	0	0
UCON97_Repetitive_element_Mammalia	UCON97	DNA	0	0	0	0	0
URR1B_DNA_transposon_Muridae	URR1B	DNA	13.0712	2.08461	16.3025	10.3595	1.7823
URR1_hAT_Rodentia	URR1A	DNA	34.0031	38.2411	14.1631	9.66746	0.424911
X11_LINE_RTE_Mammalia	MER58B	DNA	0	0	0	0	0
X17_DNA_Repetitive_element_Theria	Tigger7	DNA	0	0	0	0	0
X18_DNA_DNA_transposon_Theria	hAT-N1_Mam	DNA	0	0	0	0	0
X23_DNA_DNA_transposon_Mammalia	Eulor2B	DNA	0	0	0	0	0
X25_DNA_DNA_transposon_Theria	Tigger16b	DNA	0	0	0	0	0
X7_DNA_hAT_Theria	MER2	DNA	0	0	0	0	0
Zaphod3_hAT_Eutheria	Zaphod3	DNA	0	0	0	0	0
ZOMBI_B_Mariner_Tc1_Eutheria	MER46C	DNA	0	0	0.0550462	0.0441973	0
ZOMBI_C_Mariner_Tc1_Eutheria	MER46C	DNA	0	0	0	0	0
ZOMBI_Mariner_Tc1_Eutheria	MER46C	DNA	0	0.0106875	0	0.0064259	0
Eulor10_Transposable_Element_Amniota	Eulor10	DNA?	0	0	0	0	0
Eulor12_Transposable_Element_Amniota	Eulor12	DNA?	0	0	0	0	0
Eulor2A_Transposable_Element_Euteleostomi	Eulor2A	DNA?	0	0	0	0	0
Eulor2B_Transposable_Element_Amniota	Eulor2B	DNA?	0	0	0	0	0
Eulor2C_Transposable_Element_Amniota	Eulor2C	DNA?	0	0	0	0	0
Eulor3_Transposable_Element_Amniota	Eulor3	DNA?	0	0	0	0	0
Eulor5A_Transposable_Element_Tetrapoda	Eulor5A	DNA?	0	0	0	0	0
Eulor5B_Transposable_Element_Tetrapoda	Eulor5B	DNA?	0	0	0	0	0
Eulor6A_Transposable_Element_Tetrapoda	Eulor6A	DNA?	0	0	0	0	0
Eulor6B_Transposable_Element_Tetrapoda	Eulor6B	DNA?	0	0	0	0	0
Eulor6C_Transposable_Element_Tetrapoda	Eulor6C	DNA?	0	0	0	0	0
Eulor6D_Transposable_Element_Tetrapoda	Eulor6D	DNA?	0	0	0	0	0
Eulor6E_Transposable_Element_Tetrapoda	Eulor6E	DNA?	0	0	0	0	0
Eulor7_Transposable_Element_Amniota	Eulor7	DNA?	0	0	0	0	0
MER124_Transposable_Element_Theria	MER124	DNA?	0	0	0	0	0
MER133A_Transposable_Element_Amniota	MER133A	DNA?	0	0	0	0	0
MER133B_Transposable_Element_Amniota	MER133B	DNA?	0	0	0	0	0
MER134_Transposable_Element_Amniota	MER134	DNA?	0.619538	0	0	0	0
UCON14_Transposable_Element_Tetrapoda	UCON14	DNA?	0	0	0	0	0
UCON21_Transposable_Element_Amniota	UCON21	DNA?	0	0	0	0	0
UCON7_Transposable_Element_Tetrapoda	UCON7	DNA?	0	0	0	0	0
UCON81_hAT_Theria	UCON81	DNA/hAT-Charlie	0	0	0	0	0
UCON80_Repetitive_element_Mammalia	UCON80	DNA/hAT?	0	0	0	0	0
UCON89_Repetitive_element_Mammalia	UCON89	DNA/hAT?	0	0	0	0	0
ALINE_Non-LTR_Retrotransposon_Mammalia	L4_C_Mam	LINE	0	0	0	0	0
CR1L_CR1_Vertebrata	Lx3B	LINE	0	0	0	0	0
CR1_Mam_CR1_Mammalia	CR1_Mam	LINE	0	0	0	0	0
Eutr11_Eutr11_Eutheria	L1M5	LINE	0	0	0	0	0
Eutr17_Eutr17_Eutheria	Lx10	LINE	0	0	0	0	0
Eutr2_Eutr2_Eutheria	Lx3_Mus	LINE	0	0	0	0	0
EUTREP15_EUTREP15_Eutheria	L1MB7	LINE	0	0	0	0	0
EUTREP5_EUTREP5_Eutheria	Lx7	LINE	0	0	0	0	0
EutTc1-N1_Mariner_Tc1_Eutheria	L1_Rod	LINE	0	0	0	0	0
HAL1_L1_Eutheria	HAL1	LINE	0	0	0	0	0
HAL1M8_L1_Mammalia	HAL1M8	LINE	0	0	0	0	0
MER53_DNA_transposon_Homo_sapiens	#N/A	DNA	0.849	0	0	0.457178	1.67154
L1B_MM_L1_Mus_musculus	L1_Mus2	LINE	13.7357	4.49939	4.17163	2.13676	1.92326
L1Lx_III_L1_Mus_musculus	L1_Mus2	LINE	5.29856	1.70881	1.39718	0.639123	0.725281
L1Lx_II_L1_Mus_musculus	L1_Mus4	LINE	2.85173	0.84957	0.662985	0.387745	0.367075
L1Lx_I_L1_Mus_musculus	L1_Mus2	LINE	7.65407	2.4738	2.13985	1.06924	0.595382
L1M1_5_L1_Eutheria	L1Md_F3	LINE	0.0267611	0	0	0	0.042882
L1M3A_5_L1_Eutheria	L1Md_F3	LINE	0	0	0	0	0
L1M3D_5_L1_Eutheria	L1_Mus1	LINE	0	0	0	0	0
L1M3DE_5_L1_Eutheria	L1_Mus1	LINE	0	0	0	0	0.0139209
L1M6_5end_L1_Mammalia	L1_Mus1	LINE	0	0	0	0	0
L1M7_5end_L1_Mammalia	HAL1ME	LINE	0	0	0	0	0
L1MA10_L1_Eutheria	L1MA10	LINE	0	0	0	0	0
L1MA9_5_L1_Eutheria	L1M3e	LINE	0	0	0	0	0
L1MB4_5_L1_Eutheria	L1M4	LINE	0	0	0	0	0.033556
L1MB6_5_L1_Eutheria	L1M4	LINE	0	0	0	0	0
L1Lx_IV_L1_Mus_musculus	L1VL4	LINE	8.11851	2.7988	2.39909	1.31485	0.792077
L1MC3_L1_Eutheria	L1MC3	LINE	0	0	0	0	0
L1MC4_5end_L1_Eutheria	L1MC4	LINE	0	0	0	0	0
L1MC4B_L1_Eutheria	L1MC4a	LINE	0	0	0	0	0
L1MC5_L1_Eutheria	L1MC5	LINE	0	0	0	0	0
L1MD1_5_L1_Eutheria	L1Md2	LINE	0	0	0	0	0
L1MDA_5_L1_Eutheria	L1Mda	LINE	0	0.00893956	0	0	0
L1MB7_L1_Eutheria	L1MB7	LINE	0.0548054	0.00321837	0	0	0
L1MdA_III_L1_Mus_musculus	L1Md_A	LINE	64.9963	11.2075	13.6097	5.44171	5.26369
L1MdA_II_L1_Mus_musculus	L1Md_A	LINE	63.9668	9.72246	12.3164	5.27169	9.4934
L1MdA_I_L1_Mus_musculus	L1Md_A	LINE	88.5192	15.5185	20.0772	8.3636	5.04582
L1MdA_IV_L1_Mus_musculus	L1Md_F2	LINE	25.9648	4.44304	4.68862	1.98188	2.06872
L1MdA_VII_L1_Mus_musculus	L1Md_F3	LINE	37.9261	6.98374	7.60391	3.51833	2.63961
L1MdA_VI_L1_Mus_musculus	L1Md_F3	LINE	24.5149	5.40852	5.45287	2.27102	2.39584
L1MdA_V_L1_Mus_musculus	L1Md_F3	LINE	17.4588	3.31145	3.99293	1.69371	1.00452
L1Md_F_5end_L1_Mus	L1Md_F2	LINE	11.1393	1.32164	1.67827	0.661238	0.215289
L1MdFanc_II_L1_Mus_musculus	L1_Mus2	LINE	12.6087	4.30809	3.54463	1.95749	3.18018
L1MdFanc_I_L1_Mus_musculus	L1_Mus1	LINE	22.0688	6.35133	5.87003	2.71076	3.74112
L1MdF_III_L1_Mus_musculus	L1Md_F2	LINE	47.7343	10.7121	10.5717	4.50591	2.50945
L1MdF_II_L1_Mus_musculus	L1Md_Gf	LINE	28.0095	4.80714	5.49846	2.37148	2.90331
L1MdF_I_L1_Mus_musculus	L1Md_F2	LINE	40.8149	8.17377	8.97238	4.23398	5.14283
L1MdF_IV_L1_Mus_musculus	L1Md_F2	LINE	31.7231	7.93297	7.6462	3.61305	3.97407
L1MdF_V_L1_Mus_musculus	L1Md_F2	LINE	22.731	5.3171	4.92362	2.05204	0.99226
L1Md_Gf_5end_L1_Mus	L1Md_Gf	LINE	38.5511	5.06449	13.955	0.804525	0.0389255
L1MdGf_II_L1_Mus_musculus	L1Md_T	LINE	18.9776	3.60224	3.67551	1.80339	1.67843
L1MdGf_I_L1_Mus_musculus	L1Md_T	LINE	26.8792	6.722	6.58487	2.73668	3.13569
L1MdMus_II_L1_Mus_musculus	L1_Mus2	LINE	4.84465	1.14955	1.15305	0.575529	0.337377
L1MdMus_I_L1_Mus_musculus	L1_Mus2	LINE	16.3946	4.50034	4.14271	2.13158	2.64583
L1MdN_I_L1_Mus_musculus	L1Md_A	LINE	17.8523	3.1999	3.439	1.30855	1.60742
L1MdTf_III_L1_Mus_musculus	L1Md_T	LINE	70.5789	15.3423	16.6359	6.69369	12.2307
L1MdTf_II_L1_Mus_musculus	L1Md_T	LINE	38.0891	14.84	14.4175	6.78557	8.05731
L1MdTf_I_L1_Mus_musculus	L1Md_T	LINE	35.8522	12.7032	10.7911	5.32828	4.73169
L1MdV_III_L1_Mus_musculus	L1_Mus4	LINE	10.2671	4.69285	3.52382	2.02698	1.76321
L1ME3C_3end_L1_Eutheria	Lx3_Mus	LINE	0	0	0	0	0
L1ME3D_3end_L1_Eutheria	L1_Mus3	LINE	0	0	0	0	0
L1ME3E_3end_L1_Eutheria	Lx5	LINE	0	0	0	0	0
L1ME3F_3end_L1_Eutheria	Lx3_Mus	LINE	0	0	0	0	0
L1ME4_L1_Eutheria	L1ME4b	LINE	0	0	0	0	0
L1ME5_3end_L1_Mammalia	L1Md_F2	LINE	0	0	0	0	0
L1MdV_I_L1_Mus_musculus	L1Md_F2	LINE	16.7658	4.29157	4.08693	2.25911	1.26481
L1MEC_5_L1_Eutheria	L1MEc	LINE	0	0	0.00702228	0	0
L1MEe_5end_L1_Eutheria	L1MEd	LINE	0	0	0	0	0
L1MEf_5end_L1_Mammalia	L1MEf	LINE	0	0	0	0	0
L1MEg_5end_L1_Mammalia	L1MEg	LINE	0	0	0	0	0
L1ME5_L1_Eutheria	L1ME5	LINE	0	0	0	0	0.517142
L1MM_F_L1_Mus_musculus	L1Md_F2	LINE	2.07372	0.470219	0.566975	0.225953	0
L1_MM_L1_Mus_musculus	L1_Mm	LINE	10.111	3.52263	2.46253	1.17608	2.25267
L1_Mur1_5end_L1_Muridae	L1_Mur1	LINE	1.55362	0.509133	0.499024	0.128355	0.653174
L1_Mur1_orf2_L1_Muridae	L1_Mur1	LINE	8.12771	3.28104	2.61243	1.52858	2.40516
L1_Mur2_3end_L1_Muridae	L1_Mur2	LINE	7.97383	2.1573	1.81232	0.913071	0.763465
L1_Mur2_5end_L1_Muridae	L1_Mur2	LINE	0.491467	0.0767646	0.27816	0.0593422	0.646508
L1_Mur2_orf2_L1_Muridae	L1_Mus4	LINE	3.86122	1.70058	1.47597	0.710076	1.29813
L1_Mur3_5end_L1_Muridae	L1_Mur3	LINE	0.33215	0.0875771	0.13401	0.0270303	0
L1_Mur3_orf2_L1_Muridae	L1_Mus1	LINE	1.73082	0.916606	0.559908	0.307897	0.40391
L1_Mus1_3end_L1_Mus	L1_Mus2	LINE	126.082	29.9884	30.1054	13.223	1.54798
L1P_MA2_L1_Eutheria	L1_Mm	LINE	0.0209026	0.00561845	0.0044123	0	0.0826483
L1_Mus2_3end_L1_Mus	L1_Mus2	LINE	125.937	29.2189	31.2908	13.2291	1.27689
L1_Rod_5end_L1_Muridae	Lx9	LINE	0	0	0	0	0
L1VL1_5end_L1_Mus	L1VL1	LINE	7.83077	2.07374	2.12449	1.14868	1.55833
L1VL1_5_L1_Mus_musculus	L1VL1	LINE	0.529741	0.150698	0.0541187	0.0505825	0.353682
L1VL2_5end_L1_Mus	L1VL2	LINE	8.23564	4.80674	3.97372	1.71758	3.95713
L1VL2_5_L1_Mus_musculus	L1VL2	LINE	3.05113	1.51878	1.16723	0.985652	0.296526
L2B_CR1_Eutheria	L2b	LINE	0	0	0	0	0
L2C_L2_Eutheria	L2c	LINE	0	0	0	0	0
L2_CR1_Eutheria	L2	LINE	0	0	0	0	0.00849705
L2D_L2_Eutheria	L2c	LINE	0	0	0	0	0
L3b_3end_CR1_Mammalia	Plat_L3	LINE	0	0	0	0	0
L4_RTEX_Mammalia	L4_B_Mam	LINE	0	0	0	0	0
L5_RTEX_Mammalia	L5	LINE	0	0	0	0	0
LTR10A_ERV1_Eutheria	Lx7	LINE	0	0	0	0	0.0581943
L1VL4_5end_L1_Muridae	L1VL4	LINE	3.11378	0.704201	0.920438	0.647989	0.695978
LX10_L1_Mus_musculus	Lx10	LINE	0.14743	0.0640976	0.0899251	0	0
Lx2_3end_L1_Muridae	Lx2	LINE	30.2572	5.0064	5.99359	2.04191	13.3289
Lx2A1_3end_L1_Muridae	Lx2A1	LINE	4.87554	1.61343	1.69299	0.868012	1.26575
Lx2A_3end_L1_Muridae	Lx2A	LINE	2.96509	0.391643	0.676753	0.158398	2.25613
Lx2B2_3end_L1_Muridae	Lx2B2	LINE	10.0974	1.71753	2.31668	0.861417	2.60017
Lx2B_3end_L1_Muridae	Lx2B	LINE	9.20902	2.12612	1.89425	0.832027	4.32826
LX2_L1_Sciurognathi	Lx2	LINE	0.0715808	0.0317682	0.0366649	0	0
LX2B_L1_Mus_musculus	Lx2B	LINE	45.7356	9.88114	10.3501	5.31651	2.6705
Lx3B_3end_L1_Muridae	Lx3B	LINE	24.1662	4.14513	4.36567	1.63769	6.314
Lx3C_3end_L1_Muridae	Lx3C	LINE	9.78803	2.01557	2.56848	1.22988	1.37402
Lx_3end_L1_Muridae	Lx	LINE	54.6315	14.4083	13.0939	6.73712	1.80165
LX3_L1_Sciurognathi	Lx4B	LINE	0.349871	0.140431	0.161139	0.0364452	0.0316138
LX4_L1_Mus_musculus	Lx4A	LINE	3.63866	0.905604	1.48932	0.496603	0.196207
LX5b_L1_Mus_musculus	Lx5b	LINE	4.21779	1.30166	1.1942	0.707645	0.252913
LX5c_L1_Mus_musculus	Lx5c	LINE	1.9976	0.520802	0.659472	0.394756	0.148403
LX5_L1_Mus_musculus	Lx5	LINE	1.87489	0.52046	0.517094	0.16796	0
LX6_L1_Mus_musculus	Lx6	LINE	0.194918	0.0567892	0.14802	0.0120291	0.0512255
LX7_L1_Mus_musculus	Lx7	LINE	0.145242	0.051484	0.0835297	0.0402216	0.0431597
LX8B_L1_Mus_musculus	Lx8b	LINE	0.199186	0.0635755	0.0743325	0.0541167	0
LX8_L1_Mus_musculus	Lx8	LINE	0.0550694	0.0657276	0.00963591	0	0.0636007
LX9_L1_Mus_musculus	Lx9	LINE	0.91525	0.470545	0.305216	0.159266	0.246346
MARE10_MARE10_Mammalia	L1Md_Gf	LINE	0	0	0	0	0
MARE7_Integrated_Virus_Theria	Lx8	LINE	0	0	0	0	0
MER25_L1_Eutheria	L1VL4	LINE	0.0160169	0	0	0	0.0278558
LX_L1_Muridae	Lx	LINE	13.092	3.39536	3.52473	1.21275	0.543743
MusHAL1_5end_L1_Mus	L1VL4	LINE	16.9831	5.75465	4.47932	1.99697	4.17283
MusHAL1_L1_Mus	MusHAL1	LINE	7.79493	4.74046	2.85566	1.79251	11.9524
UCON33_Repetitive_element_Theria	L1MEd	LINE	0	0	0	0	0
UCON34_Repetitive_element_Theria	Lx8	LINE	0	0	0	0	0
UCON38_Repetitive_element_Mammalia	Lx	LINE	0	0	0	0	0
UCON46_Repetitive_element_Mammalia	L1MC5	LINE	0	0	0	0	0
UCON65_Repetitive_element_Mammalia	L1MC1	LINE	0	0	0	0	0
UCON66_Repetitive_element_Mammalia	Lx9	LINE	0	0	0	0	0
UCON70_Repetitive_element_Mammalia	Lx3C	LINE	0	0	0	0	0
UCON87_Repetitive_element_Theria	L1MA6	LINE	0	0	0	0	0
UCON90_Repetitive_element_Mammalia	Lx9	LINE	0	0	0	0	0
UCON95_hAT_Mammalia	L1MB7	LINE	0	0	0	0	0
UCON99_DNA_transposon_Mammalia	L1MC	LINE	0	0	0	0	0
X11_DNA_DNA_transposon_Mammalia	L1MA8	LINE	0	0	0	0	0
X12_DNA_Mariner_Tc1_Mammalia	L1MD	LINE	0	0	0	0	0
X15_DNA_hAT_Mammalia	Lx8	LINE	0	0	0	0	0
X17_LINE_CR1_Mammalia	Plat_L3/L3b	LINE	0	0	0	0	0
X18_LINE_CR1_Mammalia	Plat_L3	LINE	0	0	0	0	0
X19_LINE_CR1_Mammalia	CR1_Mam	LINE	0	0	0	0	0
X1_LINE_CR1_Amniota	X1_LINE	LINE	0	0	0	0	0
X20_DNA_DNA_transposon_Mammalia	L1_Mur3	LINE	0	0	0	0	0
X20_LINE_CR1_Mammalia	CR1-16_Ami	LINE	0	0	0	0	0
X26_DNA_Mariner_Tc1_Theria	Lx8	LINE	0	0	0	0	0
X2_LINE_CR1_Euteleostomi	X2_LINE	LINE	0	0	0	0	0
UCON107_hAT_Mammalia	Lx9	LINE	0	0	0.368454	0.347001	0
X3_LINE_Non-LTR_Retrotransposon_Mammalia	X3_LINE	LINE	0	0	0	0	0
X3_LR_LTR_Retrotransposon_Theria	Lx8b	LINE	0	0	0	0	0
X4_LINE_R4_Teleostomi	Mam_R4	LINE	0	0	0	0	0
X33a_DNA_Mariner_Tc1_Mammalia	L1ME1	LINE	0	0	0	0	0
X5b_DNA_DNA_transposon_Theria	Lx5	LINE	0	0	0	0	0
X5B_LINE_CR1_Euteleostomi	X5B_LINE	LINE	0	0	0	0	0
X5A_LINE_CR1_Euteleostomi	X5A_LINE	LINE	0	0	0.252225	0.23903	0
X6b_DNA_DNA_transposon_Theria	Lx9	LINE	0	0	0	0	0
X6B_LINE_CR1_Euteleostomi	X6B_LINE	LINE	0	0	0	0	0
X7A_LINE_Non-LTR_Retrotransposon_Euteleostomi	X7A_LINE	LINE	0	0	0	0	0
X7B_LINE_Non-LTR_Retrotransposon_Euteleostomi	X7B_LINE	LINE	0	0	0	0	0
X7C_LINE_Non-LTR_Retrotransposon_Euteleostomi	X7C_LINE	LINE	0	0	0	0	0
X7D_LINE_Non-LTR_Retrotransposon_Euteleostomi	X7D_LINE	LINE	0	0	0	0	0
X8_LINE_CR1_Euteleostomi	X8_LINE	LINE	0	0	0	0	0
X9a_DNA_DNA_transposon_Theria	Lx9	LINE	0	0	0	0	0
X9_LINE_Transposable_Element_Euteleostomi	X9_LINE	LINE	0	0	0	0	0
UCON13_Penelope_Tetrapoda	UCON13	LINE?	0	0	0	0	0
UCON62_Repetitive_element_Mammalia	L1M5	LINE/Low Complexity	0	0	0	0	0
X6A_LINE_CR1_Euteleostomi	X6A_LINE	LINE	0.37194	0	0.18011	0	0
L1MA4A_L1_Homo_sapiens	#N/A	LINE	0	0	0	0	0.0494324
L1MA4_L1_Homo_sapiens	#N/A	LINE	0	0	0	0	0.230157
L1MA5_L1_Homo_sapiens	#N/A	LINE	0.140054	0.0161504	0.0565158	0	0
L1MA7_L1_Homo_sapiens	#N/A	LINE	0.109707	0.0163193	0	0	0.0307447
UCON32_Repetitive_element_Theria	MTD/B3A	LINE/SINE	0	0	0	0	0
GOLEM_B_Mariner_Tc1_Eutheria	AT_rich	Low Complexity	0.0440391	0	0	0	0
HERVH_ERV1_Eutheria	AT_rich	Low Complexity	0.0124659	0	0.00878366	0	0.106903
MER6_Mariner_Tc1_Eutheria	AT_rich	Low Complexity	0	0	0	0	0
RMER3D3_LTR_ERV2_Muridae	C-rich	Low Complexity	0	0	0	0	0
RMER3D4_LTR_ERV2_Muridae	GA-rich	Low Complexity	0	0	0	0	0
UCON47_Repetitive_element_Mammalia	AT_rich	Low Complexity	0	0	0	0	0
UCON64_Repetitive_element_Mammalia	AT_rich	Low Complexity	0	0	0	0	0
X24_LINE_L2_Mammalia	C-rich	Low Complexity	0	0	0	0	0
L1MA9_L1_Homo_sapiens	#N/A	LINE	0	0	0	0	0
L1MB3_L1_Homo_sapiens	#N/A	LINE	0.0844997	0.0373107	0	0.0198053	0.26663
L1MB4_L1_Homo_sapiens	#N/A	LINE	0	0	0	0	0.0394859
L1MB5_L1_Homo_sapiens	#N/A	LINE	0.0541793	0.0156296	0	0.0601291	0
L1MD1_L1_Homo_sapiens	#N/A	LINE	0.0396638	0	0.0206159	0	0
L1ME2_L1_Homo_sapiens	#N/A	LINE	0.00301824	0.00074366	0.0260594	0.00130106	0.00145209
L1_Rod_orf2_L1_Muridae	Lx9/ MLTR25A	LINE/LTR/Simple	0.148159	0.0786163	0.0333049	0.0167954	0.0309523
SATMIN_SAT_Mus_musculus	Lx6/SYNREP_MM	LINE/Satellite	11590.9	77.4673	248.696	34.2165	33.2874
L1MdV_II_L1_Mus_musculus	L1_Mus4	LINE/Simple	5.79803	2.10647	1.82345	0.876244	0.57384
Lx7_3end_L1_Rodentia	Lx7	LINE/Simple	0.997159	0.499244	0.31971	0.206411	0.0846639
ERVB3_1-I_MM_Endogenous_Retrovirus_Mus_musculus	ERVB3_1-I_MM-int	LTR	0.0703784	0.0108536	0.0196772	0	0
SQR1_MM_SAT_Mus_musculus	L1MEg	LINE/Simple	0.123902	0.137683	0	0.116542	0
BGLII_A_ERV2_Muridae	BGLII_A	LTR	4.32662	0.765372	1.43415	0.936277	0.795126
BGLII_B2_ERV2_Murinae	BGLII_B2	LTR	2.36174	0.793728	0.670482	0.65943	0.945418
BGLII_B_ERV2_Muridae	BGLII_B	LTR	4.62205	1.59658	1.80742	0.425307	0.894776
BGLII_C_ERV2_Mus_musculus	BGLII_C	LTR	0.130322	0	0	0	0
BGLII_ERV2_Mus_musculus	BGLII	LTR	2.19738	0.152117	0.811992	0.447773	0.451976
BGLII_LTR_ERV2_Mus	BGL II	LTR	41.3326	11.3642	13.386	5.44653	6.57371
BGLII_Mur_ERV2_Murinae	BGLII_Mur	LTR	1.3899	0.776614	0.375526	0.162834	0.0875186
BGLII_Mus_ERV2_Mus_musculus	BGLII_Mus	LTR	12.3146	2.88596	3.30674	1.66331	1.00068
ERVB4_3-I_MM_ERV2_Mus_musculus	ERVB4_3-I_MM-int	LTR	0.466122	0.0652459	0.120232	0.0286033	0.00331051
ERVB2_1A-I_MM_ERV2_Mus_musculus	ERVB2_1A-I_MM-int	LTR	0.606146	0.126867	0.09516	0.0442366	0
ERVB2_1-I_MM_Endogenous_Retrovirus_Mus_musculus	ERVB2_1-I_MM-int	LTR	0.208638	0.0547687	0.033394	0.0195212	0.0171031
ERVB3_1-LTR_MM_LTR_Retrotransposon_Mus_musculus	ERVB3_1-LTR_MM	LTR	1.06143	0.268434	0.30598	0.373673	0.137566
ERVB4_1B-I_MM_ERV2_Mus_musculus	ERVB4_1B-I_MM-int	LTR	39.4533	33.5455	34.6981	21.3275	4.1191
ERVB4_1B-LTR_MM_ERV2_Mus_musculus	ERVB4_1B-LTR_MM	LTR	109.085	39.9736	60.9707	34.6137	7.802
ERVB4_1C-LTR_Mm_ERV2_Mus	ERVB4_1C-LTR_Mm	LTR	8.60704	0.868201	1.36715	0.476326	0.144697
ERVB4_1-I_MM_ERV2_Mus_musculus	ERVB4_1-I_MM-int	LTR	2.80718	5.48493	3.39421	1.29905	0.266356
ERVB4_1-LTR_MM_ERV2_Mus_musculus	ERVB4_1-LTR_MM	LTR	1.8608	0.490154	0.616396	0.481385	0
ERVB4_2B-LTR_MM_ERV2_Mus_musculus	RLTR45	LTR	32.912	3.43854	7.00073	3.29085	1.7178
ERVB4_2-I_MM_ERV2_Mus_musculus	ERVB4_2-I_MM-int	LTR	1.27332	0.214787	0.372912	0.239466	0.0554972
ERVB4_2-LTR_MM_ERV2_Mus_musculus	ERVB4_2-LTR_MM	LTR	18.7089	1.90713	3.79325	0.615675	0.0726876
ERVL-B4_ERV3_Eutheria	MERVL-int	LTR	0.0757957	0.052996	0.055915	0.0325916	0.00572689
ERVL-E_ERV3_Eutheria	MERVL-int	LTR	0.00608251	0.0102714	0.00903859	0.00546681	0
ERVB4_3-LTR_MM_ERV2_Mus_musculus	ERVB4_3-LTR_MM	LTR	4.09932	0.505813	1.25607	0.266108	0
ERVB5_1-I_MM_ERV2_Mus	ERVB5_1-I_MM-int	LTR	0.200406	0.00896844	0.0425986	0.00919909	0.0102195
ERVB5_1-LTR_MM_ERV2_Mus_musculus	ERVB5_1-LTR_MM	LTR	0.150562	0	0.223711	0	0
Eutr10_Eutr10_Eutheria	ORR1B1	LTR	0	0	0	0	0
Eutr18_Eutr18_Eutheria	LTR104_Mam	LTR	0	0	0	0	0
Eutr1_Eutr1_Eutheria	ORR1F	LTR	0	0	0	0	0
Eutr6_Eutr6_Eutheria	MLTR18C_MM	LTR	0	0	0	0	0
EUTREP10_Endogenous_Retrovirus_Eutheria	LTR106_Mam	LTR	0	0	0	0	0
HERVFH21I_Endogenous_Retrovirus_Eutheria	MER52-int	LTR	0.0324454	0.0112128	0.00531956	0.00239228	0.0360348
HERVK22I_ERV2_Eutheria	ERVB2_1-I_MM-int	LTR	0	0	0	0	0.00417641
HERVKC4_ERV2_Eutheria	ETnERV-int	LTR	0.0123206	0	0	0	0
HERVL66I_ERV3_Eutheria	MERVL-int	LTR	0.00754633	0	0	0	0
HERVL68_Endogenous_Retrovirus_Eutheria	MER68-int	LTR	0	0	0	0	0
HERVS71_ERV1_Eutheria	RLTR6-int	LTR	0	0	0	0.00341138	0
ERVB5_2-I_MM_ERV2_Mus_musculus	ERVB5_2-I_MM-int	LTR	0.251223	0.0339765	0.0425399	0.00774127	0
ERVB5_2-LTR_MM_ERV2_Mus_musculus	ERVB5_2-LTR_MM	LTR	5.15164	1.75511	1.15085	1.32019	0
ERVB7_1-I_MM_Endogenous_Retrovirus_Mus_musculus	MMETn-int	LTR	5.06501	1.79583	1.60257	1.02457	0.208169
ERVB7_1-LTR_MM_LTR_Retrotransposon_Mus_musculus	ERVB7_1-LTR_MM	LTR	42.8962	6.0081	12.6952	6.18508	0.21261
ERVB7_2B-LTR_MM_ERV2_Mus_musculus	ERVB7_2B-LTR_MM	LTR	13.0056	1.61505	2.42089	1.60356	1.09641
ERVB7_2-LTR_MM_ERV2_Mus_musculus	ERVB7_2-LTR_MM	LTR	10.2572	4.45126	5.63958	4.48518	1.952
ERVB7_3-LTR_MM_ERV2_Mus_musculus	ERVB7_3-LTR_MM	LTR	8.58799	0.521472	1.65366	0.614045	0
ERVB7_4-LTR_MM_ERV2_Mus_musculus	ERVB7_4-LTR_MM	LTR	4.30124	0.556672	0.668717	0.349638	0
ETnERV2_ERV2_Mus	RLTR45-int	LTR	0.966774	0.330951	0.426585	0.270601	0.0345765
ETnERV3_ERV2_Mus	ETnERV3-int	LTR	1.4091	0.863256	0.679831	0.56665	0.0443053
ETNERV_ERV2_Mus_musculus	ETnERV-int	LTR	1.07051	0.579461	0.582782	0.526285	0
IAP1-MM_I_ERV2_Mus_musculus	IAP1-MM_I-int	LTR	3.34054	1.43327	1.55611	1.82417	0.172658
IAP1-MM_LTR_ERV2_Mus_musculus	IAP1-MM_LTR	LTR	20.6977	5.30749	7.72816	2.72584	0.512904
IAP5-Mm_I_ERV2_Mus	IAPLTR3-int	LTR	1.03493	0.841524	2.07445	0.716283	0.103902
IAP5-Mm_LTR_ERV2_Mus	IAPLTR4	LTR	22.9038	2.65552	3.8416	1.4027	0.25827
IAPA_MM_ERV2_Mus_musculus	IAPEz-int	LTR	17.8396	11.7673	17.2357	6.59456	0.136045
IAP-d_ERV2_Mus	IAP-d-int	LTR	1.73922	0.488323	0.713383	0.213554	0.0915474
IAPEY2_LTR_ERV2_Mus_musculus	IAPEY2_LTR	LTR	61.182	13.5859	18.1556	5.82099	0
IAPEY3C_LTR_ERV2_Mus_musculus	IAPEY3C_LTR	LTR	78.2062	16.1544	22.148	8.70798	1.43358
IAPEY3_I_ERV2_Mus_musculus	IAPEY3_I-int	LTR	2.89473	0.815455	1.61676	0.524039	0.0407268
IAPEY3_LTR_ERV2_Mus_musculus	IAPEY3_LTR	LTR	28.8124	6.13637	10.1768	4.18871	1.3279
IAPEY4_I_ERV2_Mus_musculus	IAPEY4_I-int	LTR	15.8095	17.9765	24.599	13.539	1.04256
IAPEY4_LTR_ERV2_Mus_musculus	IAPEY4_LTR	LTR	46.6252	43.7013	55.4981	34.8259	4.52966
IAPEY5_I_ERV2_Mus_musculus	IAPEY5_I-int	LTR	2.59821	1.07887	2.35803	1.06943	0.176235
IAPEY5_LTR_ERV2_Mus_musculus	IAPEY5_LTR	LTR	15.5036	1.30388	2.373	1.54893	0.461834
IAPEYI_ERV2_Mus_musculus	IAPEy-int	LTR	7.86028	0.684363	2.02943	0.639497	0.170377
IAPEY_LTR_ERV2_Mus	IAPEY_LTR	LTR	37.8882	9.556	20.2535	8.70306	0.327022
IAPEZI_ERV2_Mus_musculus	IAPEz-int	LTR	33.4065	13.7593	17.5951	7.28278	0.69893
LTR108d_Mam_ERV3_Mammalia	LTR108d_Mam	LTR	0	0	0	0	0
LTR108e_Mam_ERV3_Mammalia	LTR108e_Mam	LTR	0	0	0	0	0
IAPLTR1a_I_MM_ERV2_Mus_musculus	IAPEz-int	LTR	26.3834	10.9371	11.7604	5.03868	0.548752
LTR16A_ERV3_Eutheria	LTR16A	LTR	0	0	0	0	0
LTR16B1_ERV3_Eutheria	LTR16B1	LTR	0	0	0	0	0
LTR16B2_ERV3_Eutheria	LTR16B2	LTR	0	0	0	0	0
LTR16B_ERV3_Eutheria	LTR16B	LTR	0	0	0	0	0
LTR16D1_ERV3_Eutheria	LTR16D1	LTR	0	0	0	0	0
LTR16D2_ERV3_Eutheria	LTR16D2	LTR	0	0	0	0	0
LTR16E1_ERV3_Eutheria	LTR16E1	LTR	0	0	0	0	0
LTR16E2_ERV3_Eutheria	LTR16E2	LTR	0	0	0	0	0
LTR33A_ERV3_Eutheria	LTR33A	LTR	0	0	0	0	0
LTR33B_ERV3_Mammalia	LTR33B	LTR	0	0	0	0	0
LTR33C_ERV3_Eutheria	LTR33C	LTR	0	0	0	0	0
LTR33_ERV3_Eutheria	LTR33	LTR	0	0	0	0	0
LTR37-int_ERV1_Eutheria	LTR37-int	LTR	0	0	0	0	0
LTR40A1_ERV3_Eutheria	LTR40A1	LTR	0	0	0	0	0
LTR54B_ERV1_Eutheria	MER57-int	LTR	0	0	0	0	0
LTR54_ERV1_Eutheria	MER57-int	LTR	0.095333	0	0	0	0
LTR67B_ERV3_Eutheria	LTR67B	LTR	0	0	0	0	0
LTR68_ERV1_Eutheria	LTR68	LTR	0	0	0	0	0
LTR72_RN_ERV1_Murinae	LTR72_RN	LTR	0	0	0	0	0
LTR75_1_ERV1_Eutheria	LTR75_1	LTR	0	0	0	0	0
LTR78_ERV1_Mammalia	LTR78	LTR	0	0	0	0	0
LTR79_ERV3_Mammalia	LTR79	LTR	0	0	0	0	0
LTR80A_ERV3_Eutheria	LTR80A	LTR	0	0	0	0	0
LTR80B_ERV3_Eutheria	LTR80B	LTR	0	0	0	0	0
LTR81A_ERV1_Mammalia	LTR81A	LTR	0	0	0	0	0
LTR81B_ERV1_Mammalia	LTR81B	LTR	0	0	0	0	0
LTR81C_ERV1_Mammalia	LTR81C	LTR	0	0	0	0	0
LTR82A_ERV3_Eutheria	LTR82A	LTR	0	0	0	0	0
LTR82B_ERV3_Mammalia	LTR82B	LTR	0	0	0	0	0
LTR83_ERV3_Eutheria	LTR83	LTR	0	0	0	0	0
LTR84a_ERV3_Eutheria	LTR84a	LTR	0	0	0	0	0
LTR84b_ERV3_Eutheria	LTR84b	LTR	0	0	0	0	0
LTR85a_Gypsy_Mammalia	LTR85a	LTR	0	0	0	0	0
LTR85b_Gypsy_Mammalia	LTR85b	LTR	0	0	0	0	0
LTR85c_Gypsy_Mammalia	LTR85c	LTR	0	0	0	0	0
LTR86A1_ERV3_Mammalia	LTR86A1	LTR	0	0	0	0	0
LTR86A2_ERV3_Mammalia	LTR86A2	LTR	0	0	0	0	0
LTR86B1_ERV3_Mammalia	LTR86B1	LTR	0	0	0	0	0
LTR86B2_ERV3_Mammalia	LTR86B2	LTR	0	0	0	0	0
LTR86C_ERV3_Mammalia	LTR86C	LTR	0	0	0	0	0
LTR87_ERV3_Eutheria	LTR87	LTR	0	0	0	0	0
LTR88a_Gypsy_Mammalia	LTR88a	LTR	0	0	0	0	0
LTR88b_Gypsy_Mammalia	LTR88b	LTR	0	0	0	0	0
LTR88c_Gypsy_Mammalia	LTR88c	LTR	0	0	0	0	0
LTR89_ERV3_Mammalia	LTR89	LTR	0	0	0	0	0
LTR90A_LTR_Retrotransposon_Mammalia	LTR90A	LTR	0	0	0	0	0
LTR90B_LTR_Retrotransposon_Mammalia	LTR90B	LTR	0	0	0	0	0
IAPLTR1a_MM_ERV2_Mus_musculus	IAPLTR1a_Mm	LTR	246.089	43.0737	63.4184	24.9798	2.96719
IAPLTR1_Mm_ERV2_Mus_musculus	IAPLTR1_Mm	LTR	111.113	44.949	50.9511	24.1269	2.09143
IAPLTR2a2_Mm_ERV2_Mus	IAPLTR2a2_Mm	LTR	45.6754	11.1093	14.6313	6.75695	30.6196
IAPLTR2b_ERV2_Mus	IAPLTR2b	LTR	55.8662	12.9227	19.7944	6.55535	0
IAPLTR2_Mm_ERV2_Mus	IAPLTR2_Mm	LTR	17.3347	4.47029	8.60041	2.62628	0
IAPLTR3_ERV2_Mus_musculus	IAPLTR3	LTR	13.1144	8.07134	9.05257	47.1658	12.7138
IAPLTR3_I_ERV2_Mus_musculus	IAPLTR3-int	LTR	1.9302	0.908453	1.05765	2.93148	0.818037
IAPLTR4_ERV2_Mus_musculus	IAPLTR4	LTR	12.2724	6.68646	14.2067	4.89065	1.20564
IAPLTR4_I_ERV2_Mus_musculus	IAPLTR4_I	LTR	3.9728	2.64821	5.42348	1.78378	0.181814
IAPLTR4_LTR_ERV2_Mus	IAPLTR4	LTR	15.7632	2.304	2.86907	2.08772	0
LTR10_RN_ERV2_Murinae	LTR10_RN	LTR	0.828739	0.6259	0.771981	0.21869	0
LTRIAPEY_LTR_Retrotransposon_Mus_musculus	IAPEY_LTR	LTR	18.6998	0.618971	3.07753	0.31804	0
MamGyp-int_Gypsy_Mammalia	MamGyp-int	LTR	0	0	0	0	0
MamGypLTR1a_Gypsy_Mammalia	MamGypLTR1a	LTR	0	0	0	0	0
MamGypLTR1b_Gypsy_Mammalia	MamGypLTR1b	LTR	0	0	0	0	0
MamGypLTR1c_Gypsy_Mammalia	MamGypLTR1c	LTR	0	0	0	0	0
MamGypLTR1d_Gypsy_Mammalia	MamGypLTR1d	LTR	0	0	0	0	0
MamGypLTR2b_Gypsy_Mammalia	MamGypLTR2b	LTR	0	0	0	0	0
MamGypLTR2c_Gypsy_Mammalia	MamGypLTR2c	LTR	0	0	0	0	0
MamGypLTR2_Gypsy_Mammalia	LTR81	LTR	0	0	0	0	0
MamGypLTR3_Gypsy_Mammalia	MamGypLTR3	LTR	0	0	0	0	0
MamRep1527_Transposable_Element_Eutheria	MamRep1527	LTR	0	0	0	0	0
MER21B_ERV3_Eutheria	MER21B	LTR	0	0	0.0238147	0	0
MER21C_BT_ERV3_Eutheria	MER21C	LTR	0	0	0	0	0
MER21C_ERV3_Eutheria	MER21C	LTR	0	0	0	0	0
MER31A_ERV1_Eutheria	MER31A	LTR	0	0	0	0	0
MER34A1_ERV1_Eutheria	MER34A1	LTR	0	0	0	0	0
MER34A_ERV1_Eutheria	MER34A	LTR	0	0	0	0	0
MER34-int_ERV1_Eutheria	MER34-int	LTR	0	0	0	0	0
MER57B1_ERV1_Eutheria	MER57C2	LTR	0	0	0	0	0
MER57C1_ERV1_Eutheria	MER57C2	LTR	0	0	0	0	0
MER57C2_ERV1_Eutheria	MER57C2	LTR	0	0	0	0	0
MER57D_ERV1_Eutheria	MER57D	LTR	0	0	0	0	0
MER57E1_ERV1_Eutheria	MER57E1	LTR	0	0	0	0	0
MER57E2_ERV1_Eutheria	MER57E2	LTR	0	0	0	0	0
MER57E3_ERV1_Eutheria	MER57E3	LTR	0	0	0	0	0
MER65A_ERV1_Eutheria	MER65D	LTR	0.11884	0	0	0	0
MER65I_Endogenous_Retrovirus_Eutheria	MER65-int	LTR	0	0	0	0	0
MER68A_ERV3_Eutheria	MER68	LTR	0	0	0	0	0
MER68_I_ERV3_Eutheria	MER65-int	LTR	0	0	0	0	0
MER69A_hAT_Eutheria	MER68	LTR	0	0	0	0	0
MER6C_Mariner_Tc1_Eutheria	Lx8b	LTR	0	0	0	0	0
MER70_I_LTR_Retrotransposon_Eutheria	MERVL-int	LTR	0	0	0	0	0
MER74A_ERV3_Eutheria	MER74A	LTR	0	0	0	0	0
MER74_Endogenous_Retrovirus_Eutheria	MER74A	LTR	0	0	0	0	0
MER76-int_ERV3_Eutheria	MER76-int	LTR	0	0	0	0	0
MER90a_LTR_ERV1_Eutheria	MER90a	LTR	0	0	0	0	0
MER92C_ERV1_Eutheria	MER92C	LTR	0	0	0	0	0
LTRIS2_ERV1_Mus_musculus	LTRIS2	LTR	15.1903	4.0831	4.48633	2.72365	0.464783
LTRIS3_ERV1_Mus_musculus	LTRIS3	LTR	16.1171	6.02842	4.96198	3.35013	0.0765809
LTRIS4A_ERV1_Mus_musculus	LTRIS4A	LTR	3.13865	0.408162	0.990316	0.0536896	0
LTRIS4B_ERV1_Mus_musculus	LTRIS4B	LTR	2.08829	0.196535	1.33035	0.273258	0.532584
LTRIS4_ERV1_Mus_musculus	LTRIS4	LTR	1.20628	1.43652	0.874863	0.475239	0.143214
LTRIS5_ERV1_Mus_musculus	LTRIS5	LTR	1.21936	0.644173	0.487256	0.489262	0
MLT1A1_ERV3_Eutheria	MLT1A1	LTR	0	0.0601903	0	0	0
MLT1B_ERV3_Eutheria	MLT1B	LTR	0	0	0	0	0
MLT1C1_ERV3_Eutheria	MLT1C	LTR	0	0	0	0	0
MLT1C2_ERV3_Eutheria	MLT1C	LTR	0	0	0	0	0
LTRIS6_ERV1_Mus_musculus	LTRIS6	LTR	5.49842	2.40192	2.06252	2.01321	0.453012
MLT1D_ERV3_Eutheria	MLT1D	LTR	0.0968059	0	0	0	0.22281
MLT1E1A_ERV3_Eutheria	MLT1E1A	LTR	0	0	0	0	0
MLT1E1_ERV3_Eutheria	MLT1E1	LTR	0	0	0	0	0
MLT1E2_ERV3_Eutheria	MLT1E2	LTR	0	0	0	0	0
MLT1E_ERV3_Eutheria	MLT1E	LTR	0	0	0	0	0
MLT1F1_ERV3_Eutheria	MLT1F1	LTR	0	0	0	0	0
MLT1F2_ERV3_Eutheria	MLT1F2	LTR	0	0	0	0	0
MLT1F_ERV3_Eutheria	MLT1F	LTR	0	0	0	0	0
MLT1F_I_ERV3_Eutheria	MLT1F2	LTR	0	0	0	0	0
MLT1H_I_ERV3_Eutheria	MLT1G3	LTR	0	0	0	0	0
MLT1_I_ERV3_Eutheria	MLT1A1-int	LTR	0	0	0	0	0
LTRIS_DNA_transposon_Mus_musculus	LTRIS_Mm	LTR	7.61957	1.80354	4.26082	1.8399	0.8961
MLT1J2_ERV3_Eutheria	MLT1J2	LTR	0	0	0	0	0
MLT1J_ERV3_Eutheria	MLT1J	LTR	0	0	0	0	0
MLT1J-int_ERV3_Eutheria	MLT1J-int	LTR	0	0	0	0	0
MLT1M_ERV3_Mammalia	MLT1M	LTR	0	0	0	0	0
MLT1O_ERV3_Eutheria	MLT1O	LTR	0	0	0	0	0
MLT2B2_ERV3_Eutheria	MLT2B2	LTR	0	0	0	0	0
MLT2B3_ERV3_Eutheria	MLT2B3	LTR	0	0	0	0	0
MLT2B4_ERV3_Eutheria	MLT2B4	LTR	0	0	0	0	0
MLT2E_ERV3_Eutheria	MLT2E	LTR	0	0	0	0	0
MLT2F_ERV3_Eutheria	MLT2F	LTR	0	0	0	0	0
MLT-int_ERV3_Eutheria	MLT-int	LTR	0	0	0	0	0
LTRIS_Mm_ERV1_Mus	LTRIS_Mm	LTR	51.7018	12.2776	15.6397	8.66099	0.576641
LTRIS_Mus_ERV1_Mus_musculus	LTRIS_Mus	LTR	28.8966	5.66752	7.6566	4.38196	0.635167
LTRVL30_LTR_Retrotransposon_Mus_musculus	RLTRIC	LTR	0.612696	0.0659871	0.308481	0.210751	0
MERV1_I_ERV1_Mus_musculus	MERV1_I-int	LTR	0.999358	0.428132	0.357639	0.14754	0.17357
MERV1_LTR_ERV1_Mus_musculus	MERV1_LTR	LTR	5.64967	1.07637	1.18359	0.679295	0.0746665
MERVL_2A_ERV3_Rodentia	MERVL-int/ORR1A3-int	LTR	0.811853	0.719624	0.701541	0.37927	0.0113446
MERVL_ERV3_Mus_musculus	MERVL-int/ORR1A3-int	LTR	20.0696	13.7729	13.3829	6.86489	0.271167
MERVL_LTR_LTR_Retrotransposon_Mus_musculus	MT2_Mm	LTR	7.29645	4.98387	5.64742	1.10951	0
MLT1A0_ERV3_Eutheria	MLT1A0	LTR	0	0	0	0.0740187	0.797219
MLT1C_ERV3_Eutheria	MLT1C	LTR	0	0	0	0	0
MLT1J1_ERV3_Eutheria	MLT1J1	LTR	0	0	0	0	0
MLTR11A_ERV2_Murinae	MLTR11A	LTR	0.246267	0.181853	0.209235	0.153413	0
MLTR11B_ERV2_Murinae	MLTR11B	LTR	0.208428	0	0.105204	0.145034	0
MLTR12_ERV1_Murinae	MLTR12	LTR	0.200427	0.221377	0	0	0
MLTR13_ERV2_Murinae	MLTR13	LTR	0.0853655	0.0254302	0.029733	0	0
MLTR14_ERV1_Murinae	MLTR14	LTR	0.433154	0.268488	0.176288	0.282908	0
MLTR18A_MM_ERV2_Mus_musculus	MLTR18A_MM	LTR	0.700293	0.214796	0.248182	0	0
MLTR18B_MM_ERV2_Mus_musculus	MLTR18B_MM	LTR	0.207165	0.0306591	0.070824	0	0.0552073
MLTR18C_MM_ERV2_Mus_musculus	MLTR18C_MM	LTR	0.241592	0.134265	0.0932861	0.113677	0
MLTR18D_MM_ERV2_Mus_musculus	MLTR18D_MM	LTR	0.341509	0.272956	0.385419	0.160277	0
MLTR73_ERV1_Murinae	MLTR73	LTR	0	0	0	0	0
MLTR18_MM_ERV2_Mus_musculus	MLTR18_MM	LTR	0	0.0472947	0.134128	0.0366687	0
MLTR25A_ERV2_Mus_musculus	MLTR25A	LTR	1.90541	0.803301	0.675505	0.434103	0.0858171
MLTR25C_ERV2_Mus_musculus	MLTR25C	LTR	0.554424	0.270407	0.18461	0.011995	0
MLTR31A_MM_ERV2_Mus_musculus	MLTR31A_MM	LTR	2.52678	1.41067	1.02697	0.541744	0
MLTR31B_MM_ERV2_Mus_musculus	RLTR31B_Mm	LTR	2.30788	1.2204	1.80027	0.393506	0.168866
MLTR31C_MM_ERV2_Mus_musculus	MLTR31C_MM	LTR	1.12069	0.596892	0.989995	0.389349	0
MLTR31D_MM_ERV2_Mus_musculus	MLTR31D_MM	LTR	8.63029	1.96239	1.94233	1.3007	0.741547
MLTR31E_MM_ERV2_Mus_musculus	MLTR31E_MM	LTR	2.98742	1.5091	1.03387	0.89172	0
MMTV-int_ERV2_Mus	MMTV-int	LTR	0.225708	0.0952946	0.0724927	0.0339392	0
MLTR31FA_MM_ERV2_Mus_musculus	MLTR31FA_MM	LTR	3.54703	1.6082	1.35576	0.513893	0
MLTR31F_MM_ERV2_Mus_musculus	MLTR31F_MM	LTR	3.84465	0.650005	1.17465	0.649678	0.357144
MSTC_ERV3_Eutheria	MLT1A1	LTR	0	0	0.0634722	0	0
MLTR32C_MM_ERV2_Mus_musculus	MLTR32C_MM	LTR	0.172661	0.0959553	0	0	0
MMERGLN_I_ERV1_Mus	MMERGLN-int	LTR	3.97711	1.01878	0.982119	0.477007	0.816841
MMERGLN_LTR_ERV1_Mus	MMERGLN_LTR	LTR	51.9056	6.90787	11.503	3.74258	1.29838
MMERVK10C_ERV2_Mus_musculus	MMERVK10C-int	LTR	9.68717	9.73058	23.1151	7.61894	0.647755
MMERVK10D3_I_ERV2_Mus_musculus	MMERVK10D3_I-int	LTR	1.75423	0.563843	0.652354	0.256882	0.0371086
MMERVK10D3_LTR_ERV2_Mus_musculus	MMERVK10D3_LTR	LTR	11.6884	1.04973	3.1647	1.18725	0.122356
MMERVK9C_I_ERV2_Mus_musculus	MMERVK9C_I-int	LTR	1.45499	0.52872	0.6436	0.424951	0.0361659
MMERVK9E_I_ERV2_Mus_musculus	MMERVK9E_I-int	LTR	1.75757	0.646182	0.786055	0.443521	0.0093825
MMETN_Endogenous_Retrovirus_Mus_musculus	MMETn-int/RLTR13G/ERVB4_1C-LTR_Mm/ETnERV-INT	LTR	3.15814	1.67231	1.4086	0.862313	0.0414417
MMVL30_Internal_sequence_of_mouse_VL30_retro-element_Mus_musculus	MMVL30-int	LTR	40.1897	45.5651	33.882	19.1977	8.30968
MRLTR33_ERV3_Murinae	MRLTR33	LTR	1.06287	0.740748	0.504538	0.284333	0
MST_I_ERV3_Eutheria	MLT-int	LTR	0	0	0	0	0.0734602
MT2A_ERV3_Rodentia	MT2A	LTR	1.86586	0.906923	0.905517	0.872181	0.414775
MT2B1_ERV3_Muridae	MT2B1	LTR	3.05585	1.43277	1.04426	0.446501	0
MT2B2_LTR_ERV3_Muridae	MT2B2	LTR	15.828	11.9299	8.71014	6.40718	0.384913
MT2B_ERV3_Sciurognathi	MT2B	LTR	2.98939	1.89832	2.82817	1.21481	0.221203
MT2C_ERV3_Sciurognathi	MT2C_Mm	LTR	15.4856	7.58557	6.7023	2.65694	0
MTA_ERV3_Rodentia	MTA_Mm	LTR	55.7299	27.8791	27.7679	14.2765	0.502554
MTE_Endogenous_Retrovirus_Sciurognathi	MTEa	LTR	0	0	0	0	0
MTAI_ERV3_Rodentia	MTA_Mm-int	LTR	94.3079	42.341	35.9829	22.6735	3.25151
MTA_Mm_LTR_ERV3_Mus	MTA_Mm	LTR	561.678	235.938	217.007	110.638	5.98862
MTB_ERV3_Rodentia	MTB	LTR	45.8543	21.1172	24.5326	9.17027	1.33734
MTB_Mm_LTR_ERV3_Mus	MTB_Mm	LTR	168.718	68.2087	65.2964	33.5959	1.47768
MTC_ERV3_Rodentia	MTC	LTR	46.6113	18.8018	17.0002	11.2806	5.80774
MTC_I_ERV3_Muridae	MTB-int	LTR	2.80368	1.95116	1.60997	0.795465	0.350921
MTD_ERV3_Rodentia	MTD	LTR	4.43644	3.58564	2.29193	1.32921	0.294416
MTE2a_LTR_ERV3_Rodentia	MTE2a	LTR	1.08299	0.156114	0.15612	0.144489	0
MTE2b_LTR_ERV3_Rodentia	MTEb	LTR	0.180499	0.468343	0	0	0
MTEa_LTR_ERV3_Rodentia	MTEa	LTR	0.189524	0	0	0.0722443	0
MTEb_LTR_ERV3_Rodentia	MTEa	LTR	0.758095	0.208153	0.234181	0.0722443	0
MTE-int_ERV3_Rodentia	MTE-int	LTR	0.0703012	0.071715	0.0938413	0.0106663	0
MurERV4_ERV2_Muridae	MurERV4-int	LTR	0.107634	0.152574	0.136835	0.100271	0.0108971
MuRRS4-int_ERV1_Mus	MuRRS4-int	LTR	1.70545	0.4817	0.48738	0.347016	0.21531
MURVY-int_ERV1_Mus	MURVY-int	LTR	7.41466	0.171859	0.876775	0.11554	0.0496301
MURVY_LTR_ERV1_Mus_musculus	MURVY-LTR	LTR	13.5391	5.70009	5.51413	5.2799	4.66648
MYSERV16_I_ERV2_Mus_musculus	MYSERV16_I-int	LTR	0.21896	0.261497	0.26099	0.13248	0.0381707
ORR1A0_ERV3_Mus_musculus	ORR1A0	LTR	516.914	171.64	231.256	99.5879	6.17939
ORR1A2_LTR_ERV3_Muridae	ORR1A2	LTR	193.172	92.687	85.9358	50.3021	1.51553
ORR1A3_LTR_ERV3_Muridae	ORR1A3	LTR	111.216	50.6942	43.5188	18.1672	0.546567
ORR1A4_LTR_ERV3_Muridae	ORR1A4	LTR	80.0808	51.1336	45.0367	23.314	3.73027
ORR1A_ERV3_Rodentia	ORR1A2	LTR	16.8715	9.17118	8.12479	2.87585	0.549246
ORR1AI_ERV3_Rodentia	ORR1AI-int	LTR	21.8964	14.2435	13.4774	7.32813	1.29097
ORR1B1_ERV3_Mus_musculus	ORR1B1	LTR	78.794	32.0391	34.6743	17.7041	0.820317
ORR1B1-int_ERV3_Muridae	ORR1B1-int	LTR	2.05574	1.53234	1.40916	0.688617	0.269234
ORR1F_ERV3_Murinae	ORR1F	LTR	0	0.0655115	0	0	0
ORR1B2_ERV3_Mus_musculus	ORR1B2	LTR	31.0504	16.1457	15.5758	7.01916	0.397679
ORR1B_ERV3_Rodentia	ORR1B2	LTR	10.5887	4.72554	3.37261	0.879311	0
ORR1BI_ERV3_Rodentia	ORR1B1	LTR	0.203509	0.1232	0.130451	0.0706295	0.230972
ORR1C1_ERV3_Mus_musculus	ORR1C1	LTR	3.81961	1.58541	2.78265	1.01576	0
ORR1C2_ERV3_Mus_musculus	ORR1C2	LTR	1.68985	1.25205	1.56477	0.655028	0
ORR1C2_LTR_ERV3_Muridae	ORR1C1	LTR	15.6384	10.5289	10.0083	4.58841	0.887484
ORR1C_ERV3_Rodentia	ORR1C1	LTR	2.72228	2.00318	2.008	0.758084	0.243371
ORR1D1_LTR_ERV3_Rodentia	ORR1D1	LTR	11.254	7.01289	5.4804	2.74926	1.25277
ORR1D_ERV3_Rodentia	ORR1D1	LTR	2.59583	0.283161	0.614282	0.214684	0
ORR1D-int_ERV3_Rodentia	ORR1D-int	LTR	0.431573	0.372396	0.238221	0.163173	0.10251
ORR1E_ERV3_Rodentia	ORR1E	LTR	0	0.0769684	0.17228	0	0
ORR1G_ERV3_Murinae	ORR1G	LTR	0.18665	0	0	0	0
RLTR10A_ERV2_Mus	RLTR10A	LTR	32.4423	4.95699	6.74229	1.90367	0.307648
RLTR10B2_ERV2_Mus_musculus	RLTR10B2	LTR	31.2019	21.6574	38.2012	19.6772	1.36985
RLTR10D2_ERV2_Mus_musculus	RLTR10D2	LTR	11.4935	3.40353	5.86047	1.26557	0.122356
RLTR10D_ERV2_Mus	RLTR10D	LTR	22.9854	4.65436	6.66052	1.6011	0.121295
RLTR10E_ERV2_Mus_musculus	RLTR10E	LTR	9.77205	1.42803	3.03388	1.04982	0.904229
RLTR12C_ERV2_Mus_musculus	RLTR12C	LTR	0	0	0	0	0
RLTR10_ERV2_Mus	RLTR10	LTR	274.186	31.0576	50.0725	14.9095	171.472
RLTR10F_ERV2_Mus_musculus	RLTR10F	LTR	32.0461	7.8263	7.10447	4.78084	0
RLTR11A2_ERV2_Muridae	RLTR11A2	LTR	5.25482	1.84489	1.74914	1.43591	1.25933
RLTR11A_ERV2_Mus_musculus	RLTR11A	LTR	2.3022	0.935556	1.1444	0.713944	0.418917
RLTR11B_ERV2_Mus_musculus	RLTR11B	LTR	2.97644	0.568647	1.10657	0.388545	0.601344
RLTR11C_MM_ERV2_Mus_musculus	RLTR11C_MM	LTR	0.450156	0.0710861	0.19192	0.0749839	0.189149
RLTR11D_ERV2_Murinae	RLTR11D	LTR	1.0181	0.73644	0.641997	0.455608	0.225202
RLTR12A_ERV2_Mus_musculus	RLTR12A	LTR	1.5561	0.89691	0.953774	0.364022	0
RLTR12B2_ERV2_Mus_musculus	RLTR12B2	LTR	0.16997	0.376364	0.216334	0.119006	0
RLTR12BD_Mm_ERV2_Mus	RLTR12BD_Mm	LTR	0.592766	0.522379	0.658168	0.2313	0
RLTR12B_ERV2_Mus_musculus	RLTR12B	LTR	1.61472	0.903274	0.865337	0.357019	0.132681
RLTR12D_ERV2_Mus_musculus	RLTR12D	LTR	0.438757	0.290336	0.110459	0.203177	0
RLTR12E_ERV2_Mus_musculus	RLTR12E	LTR	0.795802	0.251865	0.317164	0.435772	0.0612542
RLTR12F_ERV2_Mus_musculus	RLTR12F	LTR	0.264542	0.146715	0	0	0
RLTR12G_ERV2_Mus_musculus	RLTR12G	LTR	0.223173	0.425392	0.0888525	0.0407441	0
RLTR12H_ERV2_Mus_musculus	RLTR12H	LTR	0.179127	0.0325028	0.149977	0	0.116389
RLTR12_LTR_Retrotransposon_Mus_musculus	RLTR12B	LTR	0.180278	0.316526	0.0884341	0.246272	0
RLTR13A1_ERV2_Mus_musculus	RLTR13A1	LTR	3.98098	0.927634	0.95342	0.61388	0
RLTR13A2_ERV2_Mus_musculus	RLTR13A2	LTR	6.3506	4.43852	4.04187	2.57637	0.0802446
RLTR13A3_ERV2_Mus_musculus	RLTR13A3	LTR	7.05286	3.24464	2.85701	2.79924	0.118664
RLTR13A_ERV2_Mus_musculus	RLTR13A	LTR	5.07509	3.52704	3.20178	1.85679	0.0767674
RLTR13B1_ERV2_Mus_musculus	RLTR13B1	LTR	12.277	5.13461	3.809	2.13134	0.036576
RLTR13B2_ERV2_Mus_musculus	RLTR13B2	LTR	12.7575	3.74551	4.03175	2.80607	0.120963
RLTR13B3_ERV2_Mus_musculus	RLTR13B3	LTR	9.06607	2.79868	1.93316	1.53469	0
RLTR13B4_ERV2_Mus_musculus	RLTR13B4	LTR	11.6856	3.79697	3.21739	2.10634	0.083408
RLTR13B_Endogenous_Retrovirus_Mus_musculus	RLTR13A	LTR	2.34007	0.79561	0.64586	0.397853	0
RLTR13C1_ERV2_Mus_musculus	RLTR13C1	LTR	2.27399	0.965327	0.857448	0.5915	0
RLTR13C2_ERV2_Mus_musculus	RLTR13C2	LTR	13.6905	4.26317	3.87089	2.42469	0.26664
RLTR13C3_ERV2_Mus_musculus	RLTR13C3	LTR	2.36271	0.945807	0.892008	0.636833	0
RLTR13D1_ERV2_Mus_musculus	RLTR13D1	LTR	6.76357	2.05781	1.84252	1.50598	0.0799504
RLTR13D2_ERV2_Mus_musculus	RLTR13D2	LTR	1.87346	0.679116	0.853823	0.445305	0
RLTR13D3A1_ERV2_Mus_musculus	RLTR13D3A1	LTR	5.11721	4.07043	3.90387	2.45545	0.329798
RLTR13D3A_ERV2_Mus_musculus	RLTR13D3A	LTR	1.91989	1.13358	1.4712	0.613536	0
RLTR13D3_ERV2_Mus_musculus	RLTR13D3	LTR	1.74806	0.418737	0.5427	0.216627	0.0816405
RLTR13D4_ERV2_Mus_musculus	RLTR13D4	LTR	2.51928	1.16569	0.725592	0.342663	0.045086
RLTR13D5_ERV2_Mus_musculus	RLTR13D5	LTR	7.65196	2.18651	2.32744	1.59382	0.0462037
RLTR13D6_ERV2_Mus_musculus	RLTR13D6	LTR	5.08025	1.0052	1.47108	0.676042	0
RLTR13D_Endogenous_Retrovirus_Mus_musculus	RLTR13D	LTR	2.24549	0.849551	0.530319	0.40983	0.0319389
RLTR13E_ERV2_Mus_musculus	RLTR13E	LTR	6.28046	3.1504	2.16137	2.18303	0.0452463
RLTR13F_ERV2_Mus_musculus	RLTR13F	LTR	4.67057	1.32118	1.83447	0.822384	0.14167
RLTR13G_ERV2_Mus_musculus	RLTR13G	LTR	5.06734	1.73998	1.49456	0.440118	0.333547
RLTR14_ERV1_Mus_musculus	RLTR14	LTR	3.57467	1.08752	1.44389	0.867114	0.110297
RLTR14_RN_ERV1_Murinae	RLTR14_RN	LTR	1.09023	0.320074	0.364119	0.223567	0.0897648
RLTR16B_MM_ERV2_Mus_musculus	RLTR16B_MM	LTR	6.34179	2.55104	2.48763	1.59148	0.293569
RLTR16C_MM_ERV2_Mus_musculus	RLTR16C_MM	LTR	0.351475	0.280834	0.108083	0.0659383	0
RLTR16_ERV2_Mus_musculus	RLTR16	LTR	1.6791	0.227948	0.653697	0.181705	0.526349
RLTR17B_Mm_ERV2_Mus_musculus	RLTR17B_Mm	LTR	0.353287	0.159745	0.0552908	0.0714731	0.0830368
RLTR17C_Mm_ERV2_Mus_musculus	RLTR17C_Mm	LTR	0.301845	0.0672076	0.312243	0.0777774	0
RLTR17D_Mm_ERV2_Mus_musculus	RLTR17D_Mm	LTR	0.226436	0.222009	0.352161	0.149899	0
RLTR17_MM_ERV2_Mus_musculus	RLTR22_Mus	LTR	3.16885	1.32038	1.45299	0.660537	0.614073
RLTR18_ERV2_Muridae	RLTR18	LTR	0.360375	0.159926	0.258369	0.168921	0
RLTR18_MM_ERV2_Mus_musculus	RLTR20A1	LTR	0.692356	0.366172	0.0647809	0.21823	0
RLTR19A2_ERV3_Mus_musculus	RLTR19A2	LTR	0.577268	0.0425337	0.146209	0.0447474	0
RLTR19A_MM_ERV3_Mus_musculus	RLTR19A1	LTR	1.51149	0.418029	0.140807	0.528098	0
RLTR19B_MM_ERV3_Mus_musculus	RLTR19B	LTR	1.25411	0.539269	0.877442	0.399217	0
RLTR19C_MM_ERV3_Mus_musculus	RLTR19C	LTR	1.74762	0.833971	0.438628	0.402727	0.0738774
RLTR19D_ERV3_Mus_musculus	RLTR19D	LTR	0	0.215014	0	0.05631	0
RLTR19-int_ERV3_Muridae	RLTR19-int	LTR	0.0473244	0.0210893	0.0343937	0.00563181	0
RLTR1A2_MM_ERV1_Mus_musculus	RLTR1A2_MM	LTR	3.31681	0.758156	1.09952	0.301357	0
RLTR1B_MM_ERV1_Mus_musculus	RLTR1B	LTR	47.7358	8.26795	13.3378	4.8006	1.19065
RLTR1C_MM_ERV1_Mus_musculus	RLTR1C	LTR	33.9486	8.7425	9.82452	5.47471	0.616045
RLTR1D2_MM_ERV1_Mus_musculus	RLTR1D2_MM	LTR	3.3789	1.24951	1.81295	0.897246	0
RLTR1D_MM_ERV1_Mus_musculus	RLTR1D	LTR	4.18396	1.46508	3.00402	0.654698	0.267858
RLTR1E_MM_ERV1_Mus_musculus	RLTR1E_MM	LTR	0.423007	0.137269	0.171824	0.0329109	0
RLTR1F_Mm_ERV1_Mus_musculus	RLTR1F_Mm	LTR	5.48126	0.36466	0.841981	0.322929	0.0605905
RLTR1IAP_MM_LTR_Retrotransposon_Mus_musculus	IAPLTR1_Mm	LTR	64.4594	34.656	32.8765	15.4811	4.18453
RLTR1_MM_LTR_Retrotransposon_Mus_musculus	RLTR1	LTR	0.55612	0.185167	0.0356403	0	0
RLTR20A1_MM_ERV2_Mus_musculus	RLTR20C1_MM	LTR	1.11867	0.545801	0.608648	0.0713901	0.164728
RLTR20A2B_MM_ERV2_Mus_musculus	RLTR20A2B_MM	LTR	0.461096	0.164411	0.098646	0.0747973	0
RLTR20A2_MM_ERV2_Mus_musculus	RLTR20A2B_MM	LTR	1.33287	0.185192	0.18927	0.159095	0.221632
RLTR20A3_MM_ERV2_Mus_musculus	RLTR20A3_MM	LTR	0.784533	0.218247	0.265429	0.298585	0
RLTR21_MM_LTR_Retrotransposon_Mus_musculus	RLTR30	LTR	0	0	0	0	0
RLTR20A4_ERV2_Murinae	RLTR20A4	LTR	6.97019	1.74512	1.72494	0.474747	0.134969
RLTR20A_ERV2_Muridae	RLTR20A	LTR	1.13782	0.353436	0.371402	0.125208	0.528516
RLTR20B1_MM_ERV2_Mus_musculus	RLTR20B1	LTR	0.845081	0.179074	0.453449	0.203678	0.126959
RLTR20B3A_MM_ERV2_Mus_musculus	RLTR20B3A_MM	LTR	0.498084	0.59675	0.576796	0.251768	0.364333
RLTR20B3_ERV2_Muridae	RLTR20B3	LTR	0.872719	0.193105	0.106639	0.0413109	0
RLTR20B4_MM_ERV2_Mus_musculus	RLTR20B4_MM	LTR	1.1596	0.108271	0.456857	0.0380618	0.127829
RLTR20B5_MM_ERV2_Mus_musculus	RLTR20B5_MM	LTR	1.72799	0.350121	0.685444	0.258574	0
RLTR20C1_MM_ERV2_Mus_musculus	RLTR20C1_MM	LTR	2.17988	1.12026	0.684345	0.337143	0.316677
RLTR20C2_MM_ERV2_Mus_musculus	RLTR20C2_MM	LTR	4.24291	2.20242	2.45481	1.36714	0
RLTR20C_MM_ERV2_Mus_musculus	RLTR20C	LTR	1.21574	0.270087	0.27553	0.142812	0.368413
RLTR20D_MM_ERV2_Mus_musculus	RLTR20D	LTR	1.06674	0.27569	0.246722	0.22608	0.126671
RLTR23_MM_ERV2_Mus_musculus	RLTR20D	LTR	3.50237	0.537115	0.765941	0.188124	0
RLTR24B_MM_ERV1_Mus_musculus	RLTR24B_MM	LTR	0.37056	0.0543767	0.185451	0.113899	0
RLTR24_MM_ERV1_Mus_musculus	RLTR24	LTR	1.29039	0.861637	0.589245	0.606753	0.0572412
RLTR25B_ERV2_Muridae	RLTR25B	LTR	1.14055	0.410328	0.289828	0.166998	0.0932597
RLTR26B_MM_ERV2_Mus_musculus	RLTR26B_MM	LTR	1.52334	0.416908	0.301895	0.110339	0.190383
RLTR26C_MM_ERV2_Mus_musculus	RLTR26C_MM	LTR	0.699456	0.169536	0.275154	0.119555	0
RLTR26D_MM_ERV2_Mus_musculus	RLTR26D_MM	LTR	0.272819	0.0535384	0.0635494	0	0
RLTR26_ERV2_Muridae	RLTR26	LTR	2.1752	0.397984	0.723452	0.240545	0
RLTR27_MM_LTR_Retrotransposon_Mus_musculus	RLTR27	LTR	12.9466	3.80744	5.80924	2.44867	0.304694
RLTR28_MM_LTR_Retrotransposon_Mus_musculus	RLTR20B2	LTR	1.25931	0.337362	0.173794	0.0533161	0
RLTR29_MM_LTR_Retrotransposon_Mus_musculus	RMER17A-int	LTR	0.570742	0.1714	0.187628	0.142907	0
RLTR2aIAP_MM_LTR_Retrotransposon_Mus_musculus	IAPLTR2_Mm	LTR	39.3439	12.3516	12.3975	6.41518	0.405435
RLTR2IAP_MM_LTR_Retrotransposon_Mus_musculus	IAPLTR2_Mm	LTR	7.7844	1.83379	2.08836	0.378227	0.0769258
RLTR30B_MM_ERV1_Mus_musculus	RLTR30B_MM	LTR	0.92956	0.481611	0.470857	0.181917	0
RLTR30C_MM_ERV1_Mus_musculus	RLTR30C_MM	LTR	0.42411	0.359934	0.108865	0.0565341	0
RLTR30D2_MM_ERV1_Mus_musculus	RLTR30D2_MM	LTR	0.959102	0.403697	0.479381	0.20508	0.20887
RLTR30D_MM_ERV1_Mus_musculus	RLTR30D_MM	LTR	0.312643	0.184057	0.105204	0.290069	0
RLTR30D_RN_ERV1_Murinae	RLTR30D_RN	LTR	0	0.0508383	0.0579314	0.0533161	0
RLTR30E_MM_ERV1_Mus_musculus	RLTR30E_MM	LTR	0.578233	0.160829	0.1999	0.119638	0
RLTR30_ERV1_Muridae	RLTR30	LTR	0.315873	0.0693842	0.0780602	0	0
RLTR30_MM_ERV1_Mus_musculus	RLTR23	LTR	8.56354	1.87853	2.39942	1.65906	0.536866
RLTR31B2_ERV2_Murinae	RLTR31B2	LTR	0.745818	1.1137	0.443449	0.341572	0.213034
RLTR31B_MM_ERV2_Mus_musculus	RLTR31B_Mm	LTR	3.27783	1.01179	0.64039	0.607429	0
RLTR31C_MM_ERV2_Mus_musculus	RLTR31C_MM	LTR	2.42925	1.16562	0.692613	0.489747	1.1201
RLTR31M_ERV2_Murinae	RLTR31M	LTR	2.46582	0.276329	0.746377	0.162593	0.122508
RLTR31_MM_ERV2_Mus_musculus	RLTR31_Mm	LTR	5.38806	2.56843	2.89721	1.558	0.588616
RLTR31_Mur_ERV2_Muridae	RLTR31_Mur	LTR	0.525093	0.260236	0.479698	0.177997	0
RLTR33_MM_ERV3_Mus_musculus	RLTR33	LTR	3.77659	1.50733	1.74695	0.981454	0
RLTR43A_ERV2_Muridae	RLTR43A	LTR	0	0	0	0	0
RLTR43B_ERV2_Muridae	RLTR43B	LTR	0	0	0	0	0
RLTR34B_MM_ERV2_Mus_musculus	RLTR34B_MM	LTR	0.137503	0.030526	0.141046	0.0645236	0.10998
RLTR34C_MM_ERV2_Mus_musculus	RLTR34C_MM	LTR	0.510396	0.266823	0.149301	0.20501	0.0579531
RLTR34D_MM_ERV2_Mus_musculus	RLTR34D_MM	LTR	0.478112	0	0.0350381	0	0
RLTR35B_MM_ERV3_Mus_musculus	RLTR35B_MM	LTR	0.315794	0.0464706	0.106215	0	0
RLTR35_MM_ERV3_Mus_musculus	RLTR28	LTR	10.2783	2.41001	2.62243	1.02712	1.73475
RLTR40_MM_LTR_Retrotransposon_Mus_musculus	RLTR40	LTR	0.374766	0.187849	0.145608	0.221398	0
RLTR41A2_ERV1_Mus_musculus	RLTR41A2	LTR	3.44713	0.559222	0.969035	0.104126	0
RLTR41B_ERV1_Mus_musculus	RLTR41B	LTR	2.1098	0.185328	0.489137	0.193538	0
RLTR41C_ERV1_Mus_musculus	RLTR41C	LTR	0.947696	0.190736	0.0438389	0.120598	0.0671372
RLTR41_ERV1_Mus	RLTR41	LTR	4.37021	2.25348	1.07506	1.03377	0.528417
RLTR42_ERV2_Muridae	RLTR42	LTR	0	0.416168	0.224169	0	0
RLTR43C_ERV2_Mus_musculus	RLTR43C	LTR	12.3201	1.81237	2.57689	0.770477	0.235446
RLTR44C_LTR_ERV2_Mus	RLTR44C	LTR	9.5371	1.7321	2.76787	1.15275	0.748664
RLTR44D_LTR_ERV2_Mus	RLTR44D	LTR	0.950956	0.881175	0.587409	0.0986306	0.547517
RLTR44E_LTR_ERV2_Mus	RLTR44E	LTR	4.71016	1.514	1.95143	0.333536	0.432185
RLTR46A2_ERV2_Mus_musculus	RLTR46A2	LTR	0.630019	0	0.102014	0	0
RLTR46A_ERV2_Mus_musculus	RLTR46A	LTR	2.93726	0.679788	0.858304	0.600618	0
RLTR46B_ERV2_Mus_musculus	RLTR46B	LTR	4.1697	2.51114	6.62798	1.95734	0
RLTR47_ERV2_Mus_musculus	RLTR47	LTR	0	0.276152	0.627521	0.168882	0.18487
RLTR48A_ERV1_Mus_musculus	RLTR48A	LTR	7.55776	2.59923	3.62015	2.51389	0.19503
RLTR48B_ERV1_Mus_musculus	RLTR48B	LTR	0.53917	0.119298	0.319549	0.125639	0.139291
RLTR48C_ERV1_Mus_musculus	RLTR48C	LTR	3.4567	1.09641	1.61108	0.848699	0.698094
RLTR49_ERV1_Mus_musculus	RLTR49	LTR	1.04651	0.279522	0.162231	0.222168	0
RLTR4I_MM_ERV1_Mus_musculus	RLTR44_Mm-int	LTR	9.53258	6.91265	6.58773	5.35503	5.24054
RLTR4_MM_ERV1_Mus_musculus	RLTR4_Mm	LTR	5.34277	2.72242	3.79079	3.09824	1.61755
RLTR50A_ERV2_Mus_musculus	RLTR50A	LTR	1.41283	0.310242	0.280686	0.19437	0
RLTR50B_ERV2_Mus_musculus	RLTR50B	LTR	12.0261	0.508216	2.02431	0.439198	0.155132
RLTR51A_Mm_ERV3_Mus_musculus	RLTR51A_Mm	LTR	36.5535	2.95336	3.45296	1.45207	2.16326
RLTR51B_Mm_ERV3_Mus_musculus	RLTR51B_Mm	LTR	0.805802	0.0887359	0.10437	0.0977839	0
RLTR53B_Mm_ERV3_Mus_musculus	RLTR53B_Mm	LTR	0	0.0604492	0	0.12632	0
RLTR53_Mm_ERV3_Mus_musculus	RLTR53_Mm	LTR	1.55569	0.342123	0.452966	0.298294	0.379783
RLTR5_MM_ERV1_Mus_musculus	RLTR5_Mm	LTR	21.2571	0.653828	2.15959	0.266387	0.0559806
RLTR6B_Mm_ERV1_Mus_musculus	RLTR6B_Mm	LTR	22.0817	1.37853	4.46515	2.2257	0.317396
RLTR6C_Mm_ERV1_Mus_musculus	RLTR6C_Mm	LTR	13.9214	3.90406	5.09377	3.19241	1.08674
RLTR6I_MM_ERV1_Mus_musculus	RLTR6-int	LTR	8.6325	1.64903	3.00877	1.22535	0.80986
RLTR6_MM_ERV1_Mus_musculus	RLTR6_Mm	LTR	25.5521	15.6099	15.5059	9.1897	4.26376
RLTR8_ERV2_Mus_musculus	RLTR8	LTR	7.67032	3.36818	5.65591	2.3847	0.120772
RLTR9A2_ERV2_Mus_musculus	RLTR9A2	LTR	1.70169	0.68209	1.05127	0.704607	0
RLTR9A3A_ERV2_Mus_musculus	RLTR9A3A	LTR	0.346751	0.304541	0.341025	0.158144	0
RLTR9A3B_ERV2_Mus_musculus	RLTR9A3B	LTR	3.74647	0.197453	0.371189	0.343129	0
RLTR9A3_ERV2_Mus_musculus	RLTR9A3	LTR	10.1577	1.83213	2.27329	0.447983	0.158385
RLTR9A4_ERV2_Mus_musculus	RLTR9A4	LTR	0.343015	0	0.253173	0	0
RLTR9A_ERV2_Mus_musculus	RLTR9A	LTR	2.05809	0.301281	0.759519	0.156499	0
RLTR9B2_ERV2_Mus_musculus	RLTR9B2	LTR	5.89557	1.72321	2.06766	1.03256	0
RLTR9B_ERV2_Mus_musculus	RLTR9B	LTR	1.84454	2.3642	1.26766	0.758984	0
RLTR9C_ERV2_Mus	RLTR9C	LTR	1.16943	0.36307	0.269643	0.287229	0.211424
RLTR9D2_ERV2_Mus_musculus	RLTR9D2	LTR	8.4268	1.59193	2.59445	1.29738	0.214668
RLTR9D_ERV2_Mus_musculus	RLTR9D	LTR	11.2486	3.39503	6.15517	3.39212	0.432782
RLTR9E_ERV2_Mus_musculus	RLTR9E	LTR	31.0719	3.00763	5.47849	1.82254	0.487982
RMER15-int_ERV3_Muridae	RMER15-int	LTR	0.0129933	0.00291335	0	0	0
RLTR9F_ERV2_Mus_musculus	RLTR9F	LTR	4.20502	0.54912	1.0956	1.26943	2.6054
RLTRETN_MM_ERV2_Mus_musculus	RLTRETN_Mm	LTR	113.534	20.1326	24.5396	9.63943	3.56243
RMER10A_ERV3_Mus_musculus	RMER10A	LTR	2.33777	0.703847	0.800332	0.460742	0.956492
RMER12B_ERV2_Muridae	RMER12B	LTR	0.332977	0.229013	0.214396	0.160436	0
RMER12C_ERV2_Muridae	RMER12C	LTR	2.73754	1.40711	0.939499	0.923185	0.38365
RMER12_ERV2_Muridae	RMER12	LTR	1.66217	1.10759	1.16485	0.832294	0.210853
RMER13A1_ERV2_Muridae	RMER13A1	LTR	0.948229	0.644535	0.309811	0.329881	0.164365
RMER13A2_ERV2_Muridae	RMER13A2	LTR	1.13274	0.518151	0.32088	0.197808	0.257917
RMER13A_ERV2_Muridae	RMER13A	LTR	1.15388	0.536046	0.515973	0.352186	0.0382262
RMER13B_ERV2_Muridae	RMER13B	LTR	2.03179	0.440774	0.520591	0.123497	0.035872
RMER15_ERV3_Mus_musculus	RMER15	LTR	5.83456	3.28158	2.57422	1.53061	0
RMER16A2_ERV2_Muridae	RMER16A2	LTR	0.8637	0.295374	0.413077	0.247639	0
RMER16A3_ERV2_Muridae	RMER16A3	LTR	0.417711	0.371992	0.208545	0.227657	0.170244
RMER16B2_ERV2_Muridae	RMER16B2	LTR	1.91481	0.878644	0.554728	1.0678	0
RMER16B3_ERV2_Muridae	RMER16B3	LTR	0.160288	0.352123	0.177542	0	0
RMER16B_ERV2_Muridae	RMER16B	LTR	0.400465	0.135801	0.61172	0.170467	0
RMER16C_ERV2_Muridae	RMER16C	LTR	0.618006	0.35205	0.54868	0.474797	0
RMER16_ERV2_Muridae	RMER16	LTR	2.97772	1.46723	1.46482	1.07193	0.0691291
RMER16-int_ERV2_Muridae	RMER16-int	LTR	0.87738	0.528667	0.387971	0.325291	0.623822
RMER16_Mm_ERV2_Muridae	RMER16_Mm	LTR	4.39536	2.58309	3.18513	1.46004	0.330137
RMER17A_ERV2_Mus_musculus	RMER17A	LTR	4.68967	0.480543	0.817991	0.152225	2.2493
RMER17B2_ERV2_Mus_musculus	RMER17B2	LTR	4.99644	0.576249	0.710588	0.2098	0.478401
RMER17B_ERV2_Mus_musculus	RMER17B	LTR	6.35707	0.45829	1.15085	0.281823	0.416306
RMER17C2_ERV2_Muridae	RMER17C2	LTR	29.979	3.80653	5.91756	1.41925	7.59366
RMER17C_ERV2_Mus_musculus	RMER17C	LTR	22.5505	3.08293	6.12461	1.94373	5.19294
RMER17D2_MM_LTR_Retrotransposon_Mus_musculus	RMER17D	LTR	20.7423	0.81128	2.99085	0.672167	7.8609
RMER17D_MM_LTR_Retrotransposon_Mus_musculus	RMER17D	LTR	6.86324	0.79543	1.39439	0.352618	2.1704
RMER3D1_LTR_ERV2_Muridae	RLTR17	LTR	0	0	0	0	0
RMER3D2_LTR_ERV2_Muridae	MLTR31A_MM	LTR	0	0	0	0	0
RMER19A_LTR_ERV2_Muridae	RMER19A	LTR	5.59833	2.69539	2.77233	1.58329	0.275719
RMER19B2_ERV2_Muridae	RMER19B2	LTR	2.35223	0.917778	1.20546	0.795879	0
RMER19B_ERV2_Muridae	RMER19B	LTR	3.65952	3.03852	3.72308	1.9871	0.180752
RMER19C_ERV2_Muridae	RMER19C	LTR	1.38536	0.582357	0.298602	0.170842	0
RMER19_Endogenous_Retrovirus_Mus_musculus	RMER19A	LTR	1.0311	0.581262	0.722778	0.352245	0.0458779
RMER20A_ERV2_Mus_musculus	RMER20A	LTR	1.50523	0.629705	0.298198	0.312404	0.0654095
RMER20B_ERV2_Muridae	RMER20B	LTR	1.21119	0.0407137	0.0360275	0.0443713	0
RMER20C_Mm_ERV2_Muridae	RMER20C_Mm	LTR	0.57312	0.181384	0.166967	0.267789	0
RMER20_Transposable_Element_Mus_musculus	RMER20B	LTR	0.736599	0.150535	0.159102	0.172946	0
RMER21B_ERV1_Mus_musculus	RMER21B	LTR	1.03361	0.38292	0.195735	0.128302	0.337574
RMER2_ERV1_Mus_musculus	RMER2	LTR	9.09853	1.9799	3.60429	1.73686	0.828995
RNLTR23_ERV2_Muridae	RNLTR23	LTR	0	0	0	0	0
RMER3D-int_ERV2_Muridae	RMER3D-int	LTR	0.215872	0.0638181	0.0557569	0.0168757	0.0103039
RMER4A_LTR_ERV2_Muridae	RMER4A	LTR	5.87554	3.97524	2.92452	2.00369	0.331408
TAR1_Satellite_Eutheria	IAPEz-int	LTR	0	0	0	0	0
UCON35_Repetitive_element_Mammalia	MLT1F1	LTR	0	0	0	0	0
UCON39_DNA_transposon_Mammalia	MTC	LTR	0	0	0	0	0
UCON41_Repetitive_element_Theria	LT2A	LTR	0	0	0	0	0
UCON43_Repetitive_element_Theria	ORR1F	LTR	0	0	0	0	0
UCON48_Repetitive_element_Eutheria	MTD	LTR	0	0	0	0	0
UCON50_hAT_Mammalia	RLTR17B_Mm	LTR	0	0	0	0	0
UCON53_Repetitive_element_Mammalia	Lx3C	LTR	0	0	0	0	0
UCON68_Repetitive_element_Mammalia	ORR1G-int	LTR	0	0	0	0	0
UCON91_Repetitive_element_Mammalia	ORR1E	LTR	0	0	0	0	0
UCON93_Repetitive_element_Mammalia	MT2A	LTR	0	0	0	0	0
UCON98_Repetitive_element_Mammalia	MTEa	LTR	0	0	0	0	0
X1_DNA_Mariner_Tc1_Eutheria	RMER6D	LTR	0	0	0	0	0
RMER4B_LTR_ERV2_Muridae	RMER4B	LTR	6.69067	5.17669	4.61593	4.38002	0.0612542
X22_DNA_DNA_transposon_Mammalia	ORR1F	LTR	0	0	0	0	0
X2_LR_LTR_Retrotransposon_Theria	MamGypsy2-I	LTR	0	0	0	0	0
X4_LR_LTR_Retrotransposon_Eutheria	RLTR25A	LTR	0	0	0	0	0
X6a_DNA_DNA_transposon_Theria	RLTR21	LTR	0	0	0	0	0
X9b_DNA_DNA_transposon_Theria	ORR1D2-int	LTR	0	0	0	0	0
X9c_DNA_DNA_transposon_Theria	MMERVK10C-int	LTR	0	0	0	0	0
EUTREP12_EUTREP12_Eutheria	MamRep1151	LTR?	0	0	0	0	0
EUTREP13_Endogenous_Retrovirus_Eutheria	MamRep1151	LTR?	0	0	0	0	0
MamRep605_Transposable_Element_Mammalia	MamRep605	LTR?	0	0	0	0	0
MER129_SINE_Amniota	MER129	LTR?	0	0	0	0	0
RMER4_LTR_Retrotransposon_Murinae	RMER4B	LTR	0.593216	0.433325	0.193806	0.0673666	0
RMER5_ERV1_Rodentia	RMER5	LTR	0.799579	0.314569	0.316068	0.165672	0
RMER6A_ERV2_Murinae	RMER6A	LTR	8.33544	6.56795	5.62539	3.47193	2.89135
RMER6BA_ERV2_Murinae	RMER6BA	LTR	1.9195	1.15697	0.658117	0.399669	0.502846
RMER6B_ERV2_Murinae	RMER6B	LTR	6.52766	2.83968	2.3763	1.27522	0.657916
RMER6C_ERV2_Mus_musculus	RMER6C	LTR	13.2977	5.93569	5.74676	3.09235	2.96114
RMER6D_ERV2_Mus_musculus	RMER6D	LTR	3.89465	1.51376	1.42636	0.615505	2.22776
RLTR42_I_ERV2_Muridae	RLTR42	LTR/Simple	0.0234413	0.0105131	0.0185667	0.0112299	0
RMER6-int_ERV2_Muridae	RMER6-int	LTR	0.0626955	0.0561942	0.027528	0.0249908	0.0091716
RodERV21_ERV1_Rodentia	RodERV21-int	LTR	0.0195224	0.0029182	0.0103053	0	0
SRV_MM-int_ERV2_Mus	SRV_MM-int	LTR	0.304692	0.160226	0.166483	0.0885835	0.0046517
RNERVK23_ERV2_Muridae	ERVB5_1-I_MM-int	LTR/Simple	0	0	0.00205842	0.00186703	0
X21_LINE_CR1_Mammalia	MTB_Mm-int	LTR	0	0	0	0	0
RLTR18_I_ERV2_Muridae	RLTR18-int/B1_Mus1	LTR/SINE	0.00604252	0.00541981	0.00957113	0.00289459	0
UCON45_Repetitive_element_Theria	B3A	N/A	0	0	0	0	0
MULV_ERV1_Murine_leukemia_virus	#N/A	LTR	4.68301	4.68175	0.51436	2.43789	1.7636
MYSERV6_ERV2_Muridae	#N/A	LTR	0.256579	0.465345	0.375508	0.30289	0.0253294
MERVK26_ERV2_Muridae	MERVK26-int	LTR/Simple	0.481295	0.0250545	0.0914151	0.00894552	0.00823473
MLTR25B_ERV2_Mus_musculus	MLTR25A	LTR/Simple	1.00607	0.425347	0.639395	0.139398	0
UCON49_L2_Mammalia	RMER1B/AT_Rich	Other/Low Complexity	0	0	0	0	0
Helitron1Nb_Mam_Helitron_Eutheria	Helitron1Nb_Mam	RC	0	0	0	0	0
Helitron3Na_Mam_Helitron_Mammalia	Helitron3Na_Mam	RC	0	0	0	0	0
RLTR14_I_ERV1_Muridae	RLTR14-int	LTR/Simple	0.109697	0.0409966	0.0546999	0.0408708	0
RLTR20B2_MM_ERV2_Mus_musculus	RLTR20B2	LTR/Simple	2.85591	0.697867	0.528015	0.316034	0
RLTR25_MM_LTR_Retrotransposon_Mus_musculus	RLTR21	LTR/Simple	1.76353	0.980347	0.995096	0.583312	0.0163943
RLTR26_MM_ERV2_Muridae	RLTR21	LTR/Simple	0.771779	0.105597	0.0917375	0.0558875	0
RLTR34_MM_ERV2_Mus_musculus	RLTR16	LTR/Simple	5.42848	2.01277	1.60183	0.591168	0.146978
RLTR44A_LTR_ERV2_Mus	RLTR44A	LTR/Simple	3.80902	1.13039	1.99897	0.307306	0
RLTR44B_LTR_ERV2_Mus	RLTR44B	LTR/Simple	0.696116	0.400422	0.614147	0.376202	0
MurSAT1_Satellite_Muridae	MurSAT1	Satellite	0	0	0	0	0
RMER17C_I_ERV2_Muridae	RMER17C	LTR/Simple	0.324826	0.119328	0.0863397	0.0440886	0.0359667
ORR1D2_LTR_ERV3_Rodentia	ORR1D1/B3A	LTR/SINE	1.47072	1.15606	1.22246	0.226506	0
C573_Repeat_region_Mus_musculus	C573_MM	Other	5.61037	0.162747	0.980237	0.0428343	0
RMER1A_RMER1A_Murinae	RMER1A	Other	0.626861	0.581278	0.559347	0.416835	0
RMER1B_RMER1B_Murinae	RMER1B	Other	1.62116	0.842437	0.854511	0.448709	0.449313
UCON106_Repetitive_element_Theria	(TC)n	Simple	0	0	0	0	0
X10b_DNA_Mariner_Tc1_Theria	(TTG)n	Simple	0	0	0	0	0
MARE6_Tx1_Mammalia	CT Rich	Simple/Low Complexity	0	0	0	0	0
RMER1_RMER1_Murinae	RMER1B	Other	2.37127	1.42683	0.950255	0.226621	0
MUSID2_SINE2_tRNA_Rodentia	BC1_Mm	RNA	7.27476	4.95149	3.66527	1.33153	0
LSU-rRNA_Cel_rRNA_Metazoa	LSU-rRNA-HAS	RNA/Simple	0.830765	0.359539	0.289348	0.325862	0.405435
LSU-rRNA_Dme_rRNA_Metazoa	LSU-rRNA-HAS	RNA/Simple	0.320737	0.128638	0.446441	0.101189	0.215048
LSU-rRNA_Hsa_rRNA_Metazoa	LSU-rRNA_Hsa	rRNA	420.947	128.532	79.8045	73.8568	2954.29
GSAT_MM_SAT_Mus_musculus	GSAT_MM	Satellite	262822	2382.46	9311.1	1057.47	81.9688
IMPB_01_Satellite_Mus_musculus	IMPB_01	Satellite	6.18662	1.11028	2.77152	0.291928	0.139664
MMSAT4_Satellite_Mus	MMSAT4	Satellite	26.3151	9.03451	18.7689	7.81191	0
ZP3AR_MM_Satellite_Mus_musculus	ZP3AR	Satellite	2.45407	0.586703	1.27145	0.70541	0.145986
ZP3AR_Satellite_Muridae	ZP3AR	Satellite	122.118	70.6555	49.3761	27.7252	2.27916
4.5SRNA_Transposable_Element_Rodentia	4.5SRNA	scRNA	245.638	293.084	166.808	100.122	2444.81
BC1_Mm_SINE2_tRNA_Mus	BC1_Mm	scRNA	2265.75	791.002	223.167	305.395	218.428
SQR4_MM_SAT_Mus_musculus	(TCTA)n	Simple	63.6412	9.13977	7.06824	3.99082	4.09145
B1-dID_SINE1_7SL_Rodentia	B1_Mm	SINE	5.0008	0.705941	1.16288	0	2.13937
B1F1_SINE1_7SL_Muridae	B1F1	SINE	12.2383	10.1648	12.1659	11.1958	5.97468
B1F2_SINE1_7SL_Muridae	B1F2	SINE	9.98993	14.7134	8.82067	4.84293	4.45821
B1F_SINE1_7SL_Mus_musculus	B1F	SINE	6.71299	7.48809	12.8772	1.85655	0.788788
B1_Mm_SINE1_7SL_Mus	B1_Mm	SINE	1423.48	1178.52	1115.03	521.725	0.0579507
B1_Mur1_SINE1_7SL_Muridae	B1_Mur1	SINE	0	20.551	3.31505	3.35254	0
B1_Mur2_SINE1_7SL_Muridae	B1_Mur2	SINE	15.1414	15.5832	14.5636	7.49793	0
BC1_Cp_SINE2_tRNA_Mus_musculus	B3	SINE	0	0	0	0	0
DeuSINE_SINE3_5S_Deuterostomia	AmnSINE1	SINE	0	0	0	0	0
Eulor12_CM_Transposable_Element_Amniota	MIRc	SINE	0	0	0	0	0
Eutr14_Eutr14_Eutheria	B3	SINE	0	0	0	0	0
Eutr15_Eutr15_Eutheria	B2_Mm2	SINE	0	0	0	0	0
Eutr16_Eutr16_Eutheria	B2_Mm2	SINE	0	0	0	0	0
Eutr4_Eutr4_Eutheria	B3A	SINE	0	0	0	0	0
Eutr5_Eutr5_Eutheria	B1_Mur1	SINE	0	0	0	0	0
Eutr7_hAT_Eutheria	B2_Mm1t	SINE	0	0	0	0	0
Eutr8_hAT_Eutheria	Lx3_Mus	SINE	0	0	0	0	0
EUTREP11_EUTREP11_Eutheria	B1_Mur1	SINE	0	0	0	0	0
B1_Mur3_SINE1_7SL_Muridae	B1_Mur3	SINE	86.716	118.57	105.532	143.359	3.11577
B1_Mur4_SINE1_7SL_Muridae	B1_Mur4	SINE	185.467	169.392	137.282	83.7202	0
LmeSINE1b_SINE3_5S_Deuterostomia	AmnSINE1	SINE	0	0	0	0	0
LmeSINE1c_SINE3_5S_Deuterostomia	B2_Mm1t	SINE	0	0	0	0	0
LTR10G_ERV1_Eutheria	PB1D11	SINE	0	0	0	0	0
MamSINE1_tRNA_Mammalia	MamSINE1	SINE	0	0	0	0	0
MARE5_hAT_Mammalia	B2_Mm2	SINE	0	0	0	0	0
MARE9_MARE9_Mammalia	ID_B1	SINE	0	0	0	0	0
MIR3_SINE2_tRNA_Mammalia	MIR3	SINE	0	0	0	0	0
B1_Mus1_SINE1_7SL_Mus	B1_Mus1	SINE	1094.75	975.96	850.527	479.399	2.71354
B1_Mus2_SINE1_7SL_Mus	B1_Mus2	SINE	95.0067	434.422	547.859	369.024	12.0328
B1_SINE1_7SL_Mus_musculus	B1_Mus2	SINE	433.337	782.099	675.171	383.44	2.29855
B2_Mm1a_SINE2_tRNA_Mus	B2_Mm1a	SINE	1288.79	781.62	697.125	463.322	40.7136
B2_Mm1t_SINE2_tRNA_Mus	B2_Mm1t	SINE	238.483	162.269	126.486	57.163	1.95934
B2_Mm2_SINE2_tRNA_Mus	B2_Mm2	SINE	1512.87	1229.85	1135.62	703.821	29.4791
B2_SINE2_tRNA_Mus_musculus	B1_Mur1	SINE	326.995	204.391	194.24	125.27	2.91355
B3A_SINE2_tRNA_Rodentia	B3A	SINE	0	3.9075	1.56901	2.17219	2.34623
B3_SINE2_tRNA_Rodentia	B3	SINE	19.7663	19.9462	17.6524	9.04483	0.762565
B4A_SINE2_tRNA_Rodentia	B4A	SINE	1.21905	1.14512	1.065	1.89884	1.11563
SVA2_MSAT_Eutheria	B1F	SINE	0.588822	0	0	0	0
THER1_SINE2_tRNA_Theria	MIRb	SINE	0	0	0	0	0
B4_SINE2_tRNA_Rodentia	B4	SINE	0.94447	0.286706	0.395954	0.123902	0
UCON105_Repetitive_element_Mammalia	B1_Mus1	SINE	0	0	0	0	0
UCON3_SINE2_tRNA_Euteleostomi	AmnSINE2	SINE	0	0	0	0	0
UCON54_Repetitive_element_Mammalia	MIRc	SINE	0	0	0	0	0
UCON58_Repetitive_element_Theria	ID_B1	SINE	0	0	0	0	0
UCON79_hAT_Theria	B3	SINE	0	0	0	0	0
UCON84_Repetitive_element_Mammalia	PB1D9	SINE	0	0	0	0	0
UCON92_Repetitive_element_Mammalia	MIR	SINE	0	0	0	0	0
UCON94_Repetitive_element_Mammalia	B4	SINE	0	0	0	0	0
X13_DNA_Mariner_Tc1_Theria	MIR3	SINE	0	0	0	0	0
X13_LINE_Non-LTR_Retrotransposon_Mammalia	B4	SINE	0	0	0	0	0
X21_DNA_hAT_Mammalia	B1_Mus1	SINE	0	0	0	0	0
X27_DNA_DNA_transposon_Mammalia	B1_Mur3	SINE	0	0	0	0	0
X29b_DNA_DNA_transposon_Mammalia	ID_B1	SINE	0	0	0	0	0
ID4__SINE2_tRNA_Muridae	ID4_	SINE	0	0	0	0	0
ID_B1_SINE2_tRNA_Muridae	ID_B1	SINE	2.57729	4.24072	2.28872	2.34534	1.2784
X31_DNA_DNA_transposon_Mammalia	B4A	SINE	0	0	0	0	0
MIRb_SINE2_tRNA_Mammalia	MIRb	SINE	0.67593	0.150691	0	0	0
X4b_DNA_DNA_transposon_Theria	B1_Mus1	SINE	0	0	0	0	0
MER131_SINE_Amniota	MER131	SINE?	0	0	0	0	0
EUTREP16_EUTREP16_Eutheria	B3A	SINE/DNA	0	0	0	0	0
MIRc_SINE2_tRNA_Mammalia	MIRc	SINE	0.337965	0.301381	0.48837	0.461156	0
MIR_SINE2_tRNA_Mammalia	MIR	SINE	0	0.163594	0.352758	0	0
PB1D10_SINE1_7SL_Rodentia	PB1D10	SINE	0.753092	4.07147	2.478	1.87369	0
LTR10E_ERV1_Eutheria	B1_Mus2	SINE/Simple	0	0	0	0	0.0549902
PB1D11_SINE1_7SL_Euarchontoglires	PB1D11	SINE	12.7699	5.40837	5.16497	1.60801	100.789
Eulor4_Transposable_Element_Tetrapoda	Eulor4	Unknown	0	0	0	0	0
MamRep564_Transposable_Element_Mammalia	MamRep564	Unknown	0	0	0	0	0
MER130_Transposable_Element_Amniota	MER130	Unknown	0	0	0	0	0
PB1D7_SINE1_7SL_Rodentia	PB1D7	SINE	0.607306	1.43105	0.924047	0.85605	0
UCON100_DNA_transposon_Mammalia	UCON100	Unknown	0	0	0	0	0
UCON101_Repetitive_element_Theria	UCON101	Unknown	0	0	0	0	0
UCON10_Transposable_Element_Tetrapoda	UCON10	Unknown	0	0	0	0	0
UCON11_Transposable_Element_Tetrapoda	UCON11	Unknown	0.155632	0	0	0	0
UCON12A_Transposable_Element_Euteleostomi	UCON12A	Unknown	0	0	0	0	0
UCON12_Transposable_Element_Amniota	UCON12	Unknown	0	0	0	0	0
UCON15_Transposable_Element_Amniota	UCON15	Unknown	0	0	0	0	0
PB1D9_SINE1_7SL_Rodentia	PB1D9	SINE	22.9574	45.1349	48.3411	46.7655	19.3877
UCON17_Transposable_Element_Amniota	UCON17	Unknown	0	0	0	0	0
UCON18_Transposable_Element_Tetrapoda	UCON18	Unknown	0	0	0	0	0
UCON19_Transposable_Element_Amniota	UCON19	Unknown	0	0	0	0	0
UCON1_Transposable_Element_Amniota	UCON1	Unknown	0	0	0	0	0
UCON20_Transposable_Element_Amniota	UCON20	Unknown	0	0	0	0	0
UCON22_Transposable_Element_Euteleostomi	UCON22	Unknown	0	0	0	0	0
UCON24_Transposable_Element_Amniota	UCON24	Unknown	0	0	0	0	0
UCON25_Transposable_Element_Euteleostomi	UCON25	Unknown	0	0	0	0	0
UCON26_Transposable_Element_Amniota	UCON26	Unknown	0	0	0	0	0
UCON27_Transposable_Element_Amniota	UCON27	Unknown	0	0	0	0	0
UCON28a_Transposable_Element_Euteleostomi	UCON28a	Unknown	0	0	0	0	0
UCON28b_Transposable_Element_Euteleostomi	UCON28b	Unknown	0	0	0	0	0
UCON28c_Transposable_Element_Euteleostomi	UCON28c	Unknown	0	0	0	0	0
UCON28_Transposable_Element_Euteleostomi	UCON28a	Unknown	0	0	0	0	0
UCON2_Transposable_Element_Amniota	UCON2	Unknown	0	0	0	0	0
UCON31_Transposable_Element_Tetrapoda	UCON31	Unknown	0	0	0	0	0
UCON4_Transposable_Element_Amniota	UCON4	Unknown	0	0	0	0	0
UCON5_Transposable_Element_Amniota	UCON5	Unknown	0	0	0	0	0
PB1_SINE1_7SL_Rodentia	PB1	SINE	191093	516661	502594	404345	608106
UCON6_Transposable_Element_Amniota	UCON6	Unknown	0	0	0	0	0
UCON75_Repetitive_element_Mammalia	UCON75	Unknown	0	0	0	0	0
UCON76_Repetitive_element_Mammalia	UCON76	Unknown	0	0	0	0	0
RSINE1_SINE2_tRNA_Rodentia	RSINE1	SINE	0.986943	0.553152	0	0.572166	0
UCON85_Repetitive_element_Mammalia	UCON85	Unknown	0	0	0	0	0
UCON88_Repetitive_element_Mammalia	UCON80	Unknown	0	0	0	0	0
UCON8_Transposable_Element_Tetrapoda	UCON8	Unknown	0	0	0	0	0
UCON96_Repetitive_element_Mammalia	UCON96	Unknown	0	0	0	0	0
UCON9_Transposable_Element_Amniota	UCON9	Unknown	0	0	0	0	0
RSINE2A_SINE2_tRNA_Rodentia	B4A	SINE	5.36416	2.76212	2.42722	5.58987	0.324438
THER2_SINE2_tRNA_Theria	MIR3	SINE	0	0	0	0	0
CENSAT_SAT_Mus_caroli	#N/A	#N/A	0	0	0	0	0
CHARLIE10_hAT_Homo_sapiens	#N/A	#N/A	0	0	0	0	0
CHARLIE2A_hAT_Homo_sapiens	#N/A	#N/A	0	0	0	0	0
CHARLIE5_hAT_Homo_sapiens	#N/A	#N/A	0	0	0	0	0
CHARLIE6_hAT_Homo_sapiens	#N/A	#N/A	0	0	0	0	0
CHARLIE7_hAT_Homo_sapiens	#N/A	#N/A	0	0	0	0	0
CHARLIE8_hAT_Homo_sapiens	#N/A	#N/A	0	0	0	0	0
CHARLIE9_hAT_Homo_sapiens	#N/A	#N/A	0	0	0	0	0
CHESHIRE-2_MD_hAT_Monodelphis_domestica	#N/A	#N/A	0	0	0	0	0
CHESHIRE_hAT_Homo_sapiens	#N/A	#N/A	0	0	0	0	0
ERV3-16A3_I_ERV3_Homo_sapiens	#N/A	#N/A	0	0	0	0	0
ERV3-16A3_LTR_ERV3_Homo_sapiens	#N/A	#N/A	0	0	0	0	0
ERVL_ERV3_Homo_sapiens	#N/A	#N/A	0.0204465	0.00291369	0.00691644	0	0.0226753
X2a_DNA_DNA_transposon_Mammalia	B3	SINE	0	0.835706	2.87491	0	0
FORDPREFECT_A_hAT_Homo_sapiens	#N/A	#N/A	0	0	0	0	0
FORDPREFECT_hAT_Homo_sapiens	#N/A	#N/A	0	0	0	0	0
HAL1_SS_L1_Sus_scrofa	#N/A	#N/A	0	0	0	0	0
HERV16_ERV3_Homo_sapiens	#N/A	#N/A	0	0	0	0	0
HERV23_Endogenous_Retrovirus_Homo_sapiens	#N/A	#N/A	0	0	0	0	0
HERV52I_Endogenous_Retrovirus_Homo_sapiens	#N/A	#N/A	0	0	0	0	0
HERVL_40_Endogenous_Retrovirus_Homo_sapiens	#N/A	#N/A	0	0	0	0	0
HERVL74_ERV3_Homo_sapiens	#N/A	#N/A	0	0	0	0	0
HUERS-P3B_Endogenous_Retrovirus_Homo_sapiens	#N/A	#N/A	0	0	0	0	0
Kanga1d_Mariner_Tc1_Mammalia	#N/A	#N/A	0	0	0	0	0
KANGA2_A_Mariner_Tc1_Homo_sapiens	#N/A	#N/A	0	0	0	0	0
L1M1B_5_L1_Homo_sapiens	#N/A	#N/A	0	0	0	0	0
L1M2A1_5_L1_Homo_sapiens	#N/A	#N/A	0	0	0	0	0
L1M2A_5_L1_Homo_sapiens	#N/A	#N/A	0	0	0	0	0
L1M3B_5_L1_Homo_sapiens	#N/A	#N/A	0	0	0	0	0
L1M3C_5_L1_Homo_sapiens	#N/A	#N/A	0	0	0	0	0.0186841
X30_DNA_DNA_transposon_Theria	B2_Mm2	SINE	0	0	0	0	0
X34_DNA_DNA_transposon_Mammalia	ID_B1	SINE	0	0	0	0	0
L1MA5A_L1_Homo_sapiens	#N/A	#N/A	0	0	0	0	0.0617611
FAM_SINE1_7SL_Primates	#N/A	SINE	223013	277441	297069	365315	162788
MurERV4_19_ERV2_Muridae	B1_Mus2/MurERV4_19-int	SINE/LTR	0.168399	0.136435	0.125404	0.107223	0.024736
MYSERV_ERV2_Mus_musculus	B2_Mm2/MYSERV6-int	SINE/LTR	0.0499431	0.020664	0.0158925	0.0144517	0
L1MB1_L1_Homo_sapiens	#N/A	#N/A	0	0	0	0.0202047	0
L1MB2_L1_Homo_sapiens	#N/A	#N/A	0.0602104	0	0	0	0.0789246
SQR2_MM_SAT_Mus_musculus	RSINE1/IMPB_01	SINE/Satellite	0.27806	0.185167	0	0.0652233	0.166608
RSINE2_SINE2_tRNA_Rodentia	B4	SINE/Simple	7.02122	2.8376	2.30266	0.671203	0.136045
MurSatRep1_Transposable_Element_Muridae	MurSatRep1	Unknown	0.332337	0.294523	0.313421	0.157132	0
L1MB8_L1_Homo_sapiens	#N/A	#N/A	0.00041434	2.8436e-05	0.12749	0	0
L1MC2_L1_Homo_sapiens	#N/A	#N/A	0	0.0153728	0	0	0.232412
L1MCA_5_L1_Homo_sapiens	#N/A	#N/A	0	0	0	0	0.53855
L1MCB_5_L1_Homo_sapiens	#N/A	#N/A	0	0	0	0	0
L1MCC_5_L1_Homo_sapiens	#N/A	#N/A	0	0	0	0	0
UCON16_Transposable_Element_Amniota	UCON16	Unknown	0	0	0	0	0
L1MD3_L1_Homo_sapiens	#N/A	#N/A	0	0	0	0	0
L1MDB_5_L1_Homo_sapiens	#N/A	#N/A	0	0	0	0	0
UCON63_Repetitive_element_Mammalia	MurSatRep1	Unknown	0	0	0	0	0
L1ME3A_L1_Homo_sapiens	#N/A	#N/A	0	0	0	0	0
L1ME3_L1_Homo_sapiens	#N/A	#N/A	0.083064	0.0184446	0	0.0598027	0.0343703
L1ME4A_L1_Homo_sapiens	#N/A	#N/A	0	0	0	0	0
L1MEA_5_L1_Homo_sapiens	#N/A	#N/A	0	0	0	0	0
L1MEB_5_L1_Homo_sapiens	#N/A	#N/A	0	0	0	0	0
L1PB4_L1_Homo_sapiens	#N/A	#N/A	0.217017	0.0193489	0.0225206	0	0.574799
LFSINE_Vert_SINE2_tRNA_Latimeria_menadoensis	#N/A	#N/A	0	0	0	0	0
LOOPER_DNA_transposon_Homo_sapiens	#N/A	#N/A	0	0	0	0	0
LTR16A1_ERV3_Homo_sapiens	#N/A	#N/A	0	0	0	0	0
LTR16A2_ERV3_Homo_sapiens	#N/A	#N/A	0	0	0	0	0
LTR16C_ERV3_Homo_sapiens	#N/A	#N/A	0	0	0	0	0
LTR16E_ERV3_Homo_sapiens	#N/A	#N/A	0	0	0	0	0
LTR27C_ERV1_Homo_sapiens	#N/A	#N/A	0	0	0	0	0
LTR28B_ERV1_Homo_sapiens	#N/A	#N/A	0	0	0	0	0
LTR28_ERV1_Homo_sapiens	#N/A	#N/A	0	0	0	0	0
LTR29_ERV1_Homo_sapiens	#N/A	#N/A	0	0	0	0	0
LTR31_ERV1_Homo_sapiens	#N/A	#N/A	0	0	0	0	0
LTR32_ERV3_Homo_sapiens	#N/A	#N/A	0	0	0	0	0.0816422
LTR34_ERV1_Homo_sapiens	#N/A	#N/A	0	0	0	0	0
LTR36_ERV1_Homo_sapiens	#N/A	#N/A	0	0	0	0	0.1735
LTR37A_ERV1_Homo_sapiens	#N/A	#N/A	0	0	0	0	0
LTR37B_ERV1_Homo_sapiens	#N/A	#N/A	0	0	0	0	0
LTR39_ERV1_Homo_sapiens	#N/A	#N/A	0	0	0	0	0
LTR40A_ERV3_Homo_sapiens	#N/A	#N/A	0	0	0	0	0
LTR40B_ERV3_Homo_sapiens	#N/A	#N/A	0	0	0	0	0
LTR40C_ERV3_Homo_sapiens	#N/A	#N/A	0	0	0	0	0
LTR44_ERV1_Homo_sapiens	#N/A	#N/A	0	0	0	0	0
LTR45C_ERV1_Homo_sapiens	#N/A	#N/A	0	0	0	0	0
LTR45_ERV1_Homo_sapiens	#N/A	#N/A	0	0	0	0	0
LTR48B_ERV1_Homo_sapiens	#N/A	#N/A	0	0	0	0	0
LTR48_ERV1_Homo_sapiens	#N/A	#N/A	0	0	0	0	0
LTR50_ERV3_Homo_sapiens	#N/A	#N/A	0	0	0	0	0
LTR52_ERV3_Homo_sapiens	#N/A	#N/A	0	0	0	0	0
LTR53B_ERV3_Homo_sapiens	#N/A	#N/A	0	0	0	0	0
LTR53_ERV3_Homo_sapiens	#N/A	#N/A	0	0	0	0	0
LTR55_ERV3_Homo_sapiens	#N/A	#N/A	0	0	0	0	0
LTR58_ERV1_Homo_sapiens	#N/A	#N/A	0	0	0	0	0
LTR59_ERV1_Homo_sapiens	#N/A	#N/A	0	0	0	0	0
LTR64_ERV1_Homo_sapiens	#N/A	#N/A	0	0	0	0	0
LTR65_ERV1_Homo_sapiens	#N/A	#N/A	0	0	0	0	0
LTR69_ERV3_Homo_sapiens	#N/A	#N/A	0	0	0	0	0
LTR73_ERV1_Homo_sapiens	#N/A	#N/A	0	0	0	0	0
LTR75B_ERV3_Homo_sapiens	#N/A	#N/A	0	0	0	0	0
LTR75_ERV3_Homo_sapiens	#N/A	#N/A	0	0	0	0	0
LTR77B_ERV3_Homo_sapiens	#N/A	#N/A	0	0	0	0	0
LTR77_ERV1_Homo_sapiens	#N/A	#N/A	0	0	0	0	0
LTR78B_ERV1_Homo_sapiens	#N/A	#N/A	0	0	0	0	0
LTR91_ERV3_Homo_sapiens	#N/A	#N/A	0	0	0	0	0
LTR9A1_ERV1_Homo_sapiens	#N/A	#N/A	0	0	0	0	0
LTR9D_ERV1_Homo_sapiens	#N/A	#N/A	0	0	0	0	0
LTR9_ERV1_Homo_sapiens	#N/A	#N/A	0	0	0	0	0
MARINER1_EC_Mariner_Tc1_Equus_caballus	#N/A	#N/A	0	0	0	0	0
MARNA_Mariner_Tc1_Homo_sapiens	#N/A	#N/A	0	0	0	0	0
MER101B_ERV1_Homo_sapiens	#N/A	#N/A	0	0	0	0	0
MER106B_hAT_Homo_sapiens	#N/A	#N/A	0	0	0	0	0
MER106_hAT_Homo_sapiens	#N/A	#N/A	0	0	0	0	0
MER110A_ERV1_Homo_sapiens	#N/A	#N/A	0	0	0	0	0
MER110_ERV1_Homo_sapiens	#N/A	#N/A	0	0	0	0	0
MER110I_ERV1_Homo_sapiens	#N/A	#N/A	0	0	0	0	0
UCON77_Repetitive_element_Mammalia	UCON77	Unknown	0	0	0	0	0
MER113B_hAT_Homo_sapiens	#N/A	#N/A	0	0	0	0	0
MER113_hAT_Homo_sapiens	#N/A	#N/A	0	0	0	0	0
MER116_Mariner_Tc1_Eutheria	#N/A	#N/A	0	0	0	0	0
MER117_hAT_Homo_sapiens	#N/A	#N/A	0	0	0	0	0
MER119_hAT_Homo_sapiens	#N/A	#N/A	0	0	0	0	0
MER20B_hAT_Homo_sapiens	#N/A	#N/A	0	0	0	0	0
YREP_Y_chromosome_Mus_musculus	YREP_Mm	Unknown	2.84178	0.0601501	0.181356	0.045788	0.0498258
MER21I_ERV1_Homo_sapiens	#N/A	#N/A	0	0.00349983	0	0	0
MER31B_ERV1_Homo_sapiens	#N/A	#N/A	0	0	0	0	0
MER31_I_Endogenous_Retrovirus_Homo_sapiens	#N/A	#N/A	0	0	0	0	0
CYRA11_MM_Repeat_region_Mus_musculus	CYRA11_Mm	Unknown/DNA	4.09884	0.0638249	0.589245	0.0337085	0.0572412
MER34B_I_Endogenous_Retrovirus_Homo_sapiens	#N/A	#N/A	0	0	0	0	0
MER34_ERV1_Homo_sapiens	#N/A	#N/A	0	0	0	0	0
MER112_hAT_Homo_sapiens	#N/A	#N/A	1.37087	0	0.304915	0.287435	0
MER44B_Mariner_Tc1_Homo_sapiens	#N/A	#N/A	0	0	0	0	0
MER44C_Mariner_Tc1_Homo_sapiens	#N/A	#N/A	0	0	0	0	0
MER45B_DNA_transposon_Homo_sapiens	#N/A	#N/A	0	0	0	0	0
MER45C_hAT_Homo_sapiens	#N/A	#N/A	0	0	0	0	0
MER45_hAT_Homo_sapiens	#N/A	#N/A	0	0	0	0	0
MER45R_DNA_transposon_Homo_sapiens	#N/A	#N/A	0	0	0	0	0
MER49_ERV1_Homo_sapiens	#N/A	#N/A	0	0	0	0	0
MER4BI_Endogenous_Retrovirus_Homo_sapiens	#N/A	#N/A	0.0142764	0.00213464	0.00251411	0	0.0210868
MER4CL34_ERV1_Homo_sapiens	#N/A	#N/A	0	0	0	0	0
MER50B_ERV1_Homo_sapiens	#N/A	#N/A	0	0	0	0	0
MER50_ERV1_Homo_sapiens	#N/A	#N/A	0	0	0	0	0
MER50I_ERV1_Homo_sapiens	#N/A	#N/A	0.0044559	0	0	0	0
MER51I_LTR_Retrotransposon_Homo_sapiens	#N/A	#N/A	0	0	0	0	0
MER20_hAT_Homo_sapiens	#N/A	#N/A	0	0	0	0	0
MER54A_ERV3_Homo_sapiens	#N/A	#N/A	0	0	0	0	0
MER54B_ERV3_Homo_sapiens	#N/A	#N/A	0	0	0	0	0
MER5B_hAT_Homo_sapiens	#N/A	#N/A	0	0	0	0	0
MER63A_DNA_transposon_Homo_sapiens	#N/A	#N/A	0	0	0	0	0
MER63D_hAT_Homo_sapiens	#N/A	#N/A	0	0	0	0	0
MER66A_ERV1_Homo_sapiens	#N/A	#N/A	0	0	0	0	0
MER66B_ERV1_Homo_sapiens	#N/A	#N/A	0	0	0	0	0
MER66C_ERV1_Homo_sapiens	#N/A	#N/A	0	0	0	0	0
MER66_I_ERV1_Homo_sapiens	#N/A	#N/A	0	0	0	0	0
MER67A_ERV1_Homo_sapiens	#N/A	#N/A	0	0	0	0	0
MER67B_ERV1_Homo_sapiens	#N/A	#N/A	0	0	0	0	0
MER67C_ERV1_Homo_sapiens	#N/A	#N/A	0	0	0	0	0
MER67D_ERV1_Homo_sapiens	#N/A	#N/A	0	0	0	0	0
MER68B_ERV3_Homo_sapiens	#N/A	#N/A	0	0	0	0	0
MER68C_ERV3_Homo_sapiens	#N/A	#N/A	0	0	0	0	0
MER70A_ERV3_Homo_sapiens	#N/A	#N/A	0	0	0	0	0
MER70B_ERV3_Homo_sapiens	#N/A	#N/A	0	0	0	0	0
MER72B_ERV1_Homo_sapiens	#N/A	#N/A	0	0	0	0	0
MER72_ERV1_Homo_sapiens	#N/A	#N/A	0	0	0	0	0
MER73_ERV3_Homo_sapiens	#N/A	#N/A	0	0	0	0	0
MER74B_ERV3_Homo_sapiens	#N/A	#N/A	0	0	0	0	0
MER74C_ERV3_Homo_sapiens	#N/A	#N/A	0	0	0	0	0
MER76_ERV3_Homo_sapiens	#N/A	#N/A	0	0	0	0	0
MER77_ERV3_Homo_sapiens	#N/A	#N/A	0	0	0	0	0
MER81_hAT_Homo_sapiens	#N/A	#N/A	0	0	0	0	0
MER83AI_ERV1_Homo_sapiens	#N/A	#N/A	0	0	0	0	0
MER83BI_ERV1_Homo_sapiens	#N/A	#N/A	0	0	0	0	0
MER87_ERV1_Homo_sapiens	#N/A	#N/A	0	0	0	0	0
MER88_ERV3_Homo_sapiens	#N/A	#N/A	0	0	0	0	0
MER89_ERV1_Homo_sapiens	#N/A	#N/A	0	0	0	0	0
MER89I_ERV1_Homo_sapiens	#N/A	#N/A	0	0	0	0	0
MER90_ERV1_Homo_sapiens	#N/A	#N/A	0	0	0	0	0
MER91A_hAT_Homo_sapiens	#N/A	#N/A	0	0	0	0	0
MER91C_hAT_Homo_sapiens	#N/A	#N/A	0	0	0	0	0
MER92A_ERV1_Homo_sapiens	#N/A	#N/A	0	0	0	0	0
MER92B_ERV1_Homo_sapiens	#N/A	#N/A	0	0	0	0	0
MER94B_hAT_Homo_sapiens	#N/A	#N/A	0	0	0	0	0
MER94_hAT_Homo_sapiens	#N/A	#N/A	0	0	0	0	0
MER95_LTR_Retrotransposon_Homo_sapiens	#N/A	#N/A	0	0	0	0	0
MER96B_hAT_Homo_sapiens	#N/A	#N/A	0	0	0	0	0
MER96_hAT_Homo_sapiens	#N/A	#N/A	0	0	0	0	0
MER97A_hAT_Homo_sapiens	#N/A	#N/A	0	0	0	0	0
MER97B_hAT_Homo_sapiens	#N/A	#N/A	0	0	0	0	0
MER97C_hAT_Homo_sapiens	#N/A	#N/A	0	0	0	0	0
MER99_DNA_transposon_Homo_sapiens	#N/A	#N/A	0	0	0	0	0
MLT1G1_ERV3_Homo_sapiens	#N/A	#N/A	0	0	0	0	0
MLT1G2_ERV3_Homo_sapiens	#N/A	#N/A	0	0	0	0	0
MLT1G_ERV3_Homo_sapiens	#N/A	#N/A	0	0	0	0	0
MLT1H1_ERV3_Homo_sapiens	#N/A	#N/A	0	0	0	0	0
MLT1H2_ERV3_Homo_sapiens	#N/A	#N/A	0	0	0	0	0
MLT1H_ERV3_Homo_sapiens	#N/A	#N/A	0	0	0	0	0
MLT1I_ERV3_Homo_sapiens	#N/A	#N/A	0	0	0.136879	0	0
MLT1K_ERV3_Homo_sapiens	#N/A	#N/A	0	0	0	0	0
MLT1L_ERV3_Homo_sapiens	#N/A	#N/A	0	0	0	0	0
MLT1N2_ERV3_Homo_sapiens	#N/A	#N/A	0	0	0	0	0
MLT2C2_ERV3_Homo_sapiens	#N/A	#N/A	0	0	0	0	0
MLT2D_ERV3_Homo_sapiens	#N/A	#N/A	0	0	0	0	0
MER33_hAT_Homo_sapiens	#N/A	#N/A	0	0.0951537	0.105247	0.0981462	0
MER44A_Mariner_Tc1_Homo_sapiens	#N/A	#N/A	0.111173	0.0479875	0	0	0

## Sheet: Supp Fig. 1
Source Data Supplementary Fig. 1
Supplementary Fig. 1a												Supplementary Fig. 1e						Supplementary Fig. 1f
	piRNA abundance (rpkm)					Precursor abundance (tpm)						Name	Type	Mov10l1Control	Mov10l1Mutant	Mutant/Control		Intron	Type	Mov10l1_control_RNAseq	Mov10l1_Tg_RNAseq	Mov10l1_RNA-seq_ratio
uppl	10.5dpp	12.5dpp	14.5dpp	17.5dpp	20.5dpp	10.5dpp	12.5dpp	14.5dpp	17.5dpp	20.5dpp		MSTRG.38572.2_2-Anapc10_cds	Control	1.25717	0.725557	0.577135		MSTRG.38572.2_2-Anapc10_Intron	Control_Intron	7.26606	16.3296	2.24738
13-qA5-156.1	0.217791	0.708161	0.64953	11.3876	9.80941	0	0.100726	0	0.190943	0		NM_009673_1-Anxa5_cds	Control	6.02025	7.41282	1.23131		NM_009673_1-Anxa5_Intron	Control_Intron	0.69113	1.48848	2.15369
15-qE1-3710.1	6.50882	53.3582	45.0342	917.955	648.11	1.85946	5.51467	3.51001	9.13495	32.3564		NM_009681_1-Ap3s1_cds	Control	31.0204	12.3424	0.39788		NM_009681_1-Ap3s1_Intron	Control_Intron	3.18448	7.46974	2.34567
6-qF3-1063.1	1.07875	4.71954	4.34676	127.562	97.7401	0	0	0	1.06752	1.38037		NM_007506_1-Atp5g1_cds	Control	104.475	92.2967	0.883437		NM_007506_1-Atp5g1_Intron	Control_Intron	0.424536	0.586598	1.38174
6-qF3-3040.1	6.86972	24.9146	17.5557	349.303	255.877	0.7566	2.79736	2.3731	11.6854	21.8201		NM_009760_1-Bnip3_cds	Control	12.5164	30.666	2.45006		NM_009760_1-Bnip3_Intron	Control_Intron	1.14651	3.04636	2.65706
pi-Asb1.1	2.29796	12.3619	8.41106	237.409	195.859	0.294413	1.53078	1.56372	5.35698	4.06109		NM_009798_3-Capzb_cds	Control	26.3019	4.55798	0.173295		NM_009798_3-Capzb_Intron	Control_Intron	1.34339	2.23328	1.66242
pi-BC026590.1	4.06102	10.9663	6.70548	46.9817	33.8301	1.51566	1.55679	1.22378	1.88293	1.46299		MSTRG.34674.1_1-Ccdc91_cds	Control	197.376	43.4133	0.219952		MSTRG.34674.1_1-Ccdc91_Intron	Control_Intron	1.67025	2.91193	1.74341
pi-Cbl.1	7.11656	16.8001	10.9263	123.177	88.6016	0.787559	1.77287	0.631987	1.61352	5.97052		NM_001037940_1-Dnajb6_cds	Control	85.1953	110.507	1.2971		NM_001037940_1-Dnajb6_Intron	Control_Intron	2.83482	5.74223	2.0256
pi-Ccdc117.1	1.50679	3.30642	1.98714	54.7248	41.9222	5.9978	5.17028	5.82807	11.4706	5.21792		NM_010145_1-Ephx1_cds	Control	45.2707	58.0328	1.28191		NM_010145_1-Ephx1_Intron	Control_Intron	0.801618	1.5436	1.92561
pi-Ddx19b.1	3.12703	12.5179	8.28296	86.6166	59.4777	0.803055	1.01032	1.50677	1.38386	2.18503		MSTRG.13031.1_1-Fdft1_cds	Control	215.885	199.042	0.921985		MSTRG.13031.1_1-Fdft1_Intron	Control_Intron	2.80948	6.28003	2.2353
pi-Eif2c2.1	0.862322	3.81927	2.90779	67.1161	55.5557	1.41527	2.32003	1.50476	1.40173	5.61765		NR_002885_1-Gm10052_cds	Control	18.8927	35.7726	1.89346		NR_002885_1-Gm10052_Intron	Control_Intron	1.48065	2.05063	1.38496
pi-Eif4ebp2.1	10.3048	28.2864	15.4012	79.7195	71.053	2.00212	3.29004	2.01625	1.45811	4.69658		NM_013541_1-Gstp1_cds	Control	31.2639	48.4783	1.55061		NM_013541_1-Gstp1_Intron	Control_Intron	0.272131	0.397239	1.45974
pi-Exoc8.1	2.1361	5.89009	3.20512	20.7184	15.216	0.112484	0.201311	0.0288361	0.548193	0		NM_008212_1-Hadh_cds	Control	21.3162	35.7633	1.67775		NM_008212_1-Hadh_Intron	Control_Intron	0.934663	2.02407	2.16556
pi-Ip6k1.1	8.93256	15.3254	9.639	22.4239	21.0606	9.63734	5.89294	6.73366	5.09416	4.82523		NM_008228_1-Hdac1_cds	Control	65.7975	65.2592	0.991818		NM_008228_1-Hdac1_Intron	Control_Intron	2.65766	5.49516	2.06767
pi-Ipmk.1	0.228251	1.04933	0.776029	27.737	14.9366	2.44316	2.15882	1.89373	2.10952	3.38388		NM_146130_1-Hnrnpa3_cds	Control	2.67593	3.06512	1.14544		NM_146130_1-Hnrnpa3_Intron	Control_Intron	1.63311	3.3971	2.08015
pi-Kctd7.1	1.15164	3.85355	3.30841	105.908	83.2547	1.23381	1.38468	0.96362	6.8552	5.98538		NM_013560_1-Hspb1_cds	Control	26.8968	39.4864	1.46807		NM_013560_1-Hspb1_Intron	Control_Intron	0.13299	0.207471	1.56005
pi-Klhl11.1	1.18825	3.48057	2.09012	21.5839	14.6299	17.4569	11.9372	14.223	11.3169	31.7438		NM_008492_1-Ldhb_cds	Control	35.4428	34.0453	0.960568		NM_008492_1-Ldhb_Intron	Control_Intron	1.38402	3.07355	2.22074
pi-Mgll.1	1.97796	6.63181	3.49505	36.5312	37.4616	1.03581	1.0723	0.808585	13.4146	0.826692		NM_026524_1-Mid1ip1_cds	Control	6.54834	13.7948	2.10661		NM_026524_1-Mid1ip1_Intron	Control_Intron	1.60493	1.55898	0.971374
pi-Mlc1.1	0.77729	2.84814	1.74079	39.2058	30.4639	0.552124	1.22622	1.17231	4.34147	16.1251		NM_024431_3-Morf4l1_cds	Control	0.103727	0.001	0.00964072		NM_024431_3-Morf4l1_Intron	Control_Intron	2.99647	6.3215	2.10965
pi-Mrs2.1	0.899652	2.94494	1.71947	15.0358	10.5352	0	0.137656	0.254352	0.85512	4.94593		NM_029963_1-Mrps5_cds	Control	8.49771	11.076	1.30341		NM_029963_1-Mrps5_Intron	Control_Intron	0.556639	1.02242	1.83677
pi-Nr2c2.1	2.33342	8.41558	5.5547	66.4091	37.056	0.235025	0.128879	0.289376	1.48784	6.16387		NM_023402_1-Myl12b_cds	Control	14.6606	7.50737	0.512078		NM_023402_1-Myl12b_Intron	Control_Intron	1.47411	3.17102	2.15115
pi-Pou6f1.1	1.791	8.52725	4.36233	72.386	65.3737	1.19708	2.48934	1.93619	12.5085	9.25953		NM_001141965_1-Naa20_cds	Control	24.4454	28.8793	1.18138		NM_001141965_1-Naa20_Intron	Control_Intron	1.95233	3.66684	1.87818
pi-Rc3h1.1	0.211944	1.16466	0.737773	8.04059	5.6725	1.46997	2.28961	1.84917	1.94147	14.9867		NM_026532_1-Nutf2_cds	Control	18.277	19.0643	1.04308		NM_026532_1-Nutf2_Intron	Control_Intron	1.26029	2.93008	2.32492
pi-Strbp.1	0.519619	2.01929	1.54089	16.6495	11.2616	0.604863	1.19979	0.987625	1.51638	10.312		NM_001024622_1-Pcnp_cds	Control	15.5876	13.7573	0.882579		NM_001024622_1-Pcnp_Intron	Control_Intron	2.7303	5.17297	1.89465
pi-Tacc1.1	1.21286	3.83992	2.51926	20.2567	14.9054	1.89128	0.308738	0	0.247594	2.78532		NM_019745_1-Pdcd10_cds	Control	32.926	39.7504	1.20727		NM_019745_1-Pdcd10_Intron	Control_Intron	1.15921	2.67685	2.3092
pi-Tbl2.1	4.12739	12.2677	8.84007	213.01	218.268	0.619142	0.780647	0.743208	1.45667	7.66279		NM_008826_1-Pfkl_cds	Control	5.41389	8.74619	1.61551		NM_008826_1-Pfkl_Intron	Control_Intron	0.524312	1.39064	2.65232
pi-Tktl2.1	0.395283	2.47222	2.31857	20.9088	15.3066	0.00116149	3.77374	1.78357	9.57883	44.6513		NM_026555_1-Rcn3_cds	Control	1.21752	1.26128	1.03595		NM_026555_1-Rcn3_Intron	Control_Intron	1.5299	3.40766	2.22738
pi-Zfp280b.1	1.31185	9.21694	4.25954	20.7601	14.8996	3.21437	3.59444	3.08271	2.35831	3.58548		NM_001083938_1-Rnaset2a_cds	Control	15.3542	11.0405	0.719057		NM_001083938_1-Rnaset2a_Intron	Control_Intron	0.936742	1.85038	1.97534
pi-Zfp382.1	3.82074	18.4736	11.8595	166.075	139.125	0.20292	0.193842	0.257149	0.585362	5.00071		NM_019685_1-Ruvbl1_cds	Control	13.122	12.1396	0.925134		NM_019685_1-Ruvbl1_Intron	Control_Intron	0.696063	1.61811	2.32466
pi-Zfp652.1	2.10216	6.1012	3.63947	24.8029	19.4464	0.344218	0.229433	0	0.265056	0		NM_009150_1-Selenbp1_cds	Control	8.47495	10.5163	1.24087		NM_009150_1-Selenbp1_Intron	Control_Intron	3.69803	7.10933	1.92246
pi-Zmat3.1	1.20854	3.33049	1.74513	12.1671	8.59105	0	0.0877756	0.0832053	0.269795	0		NM_153150_1-Slc25a1_cds	Control	22.2033	31.3832	1.41345		NM_153150_1-Slc25a1_Intron	Control_Intron	0.485935	0.669441	1.37764
												NM_001164819_2-Slc52a3_cds	Control	13.3567	21.8837	1.63841		NM_001164819_2-Slc52a3_Intron	Control_Intron	0.325733	0.491609	1.50924
												NM_011899_1-Srp54a_cds	Control	32.3163	27.3908	0.847583		NM_011899_1-Srp54a_Intron	Control_Intron	1.84467	3.52254	1.90957
												NM_019637_1-Styx_cds	Control	17.4966	16.8631	0.963791		NM_019637_1-Styx_Intron	Control_Intron	3.15143	7.31913	2.32248
												NM_011622_3-Tom1_cds	Control	41.268	32.2442	0.781337		NM_011622_3-Tom1_Intron	Control_Intron	1.61209	3.19699	1.98313
												NM_009412_1-Tpd52_cds	Control	5.15907	9.39297	1.82067		NM_009412_1-Tpd52_Intron	Control_Intron	1.0341	2.45355	2.37264
												NM_133795_1-Ttc1_cds	Control	26.0211	29.3543	1.1281		NM_133795_1-Ttc1_Intron	Control_Intron	2.04476	4.73323	2.31481
												NM_009448_2-Tuba1c_cds	Control	66.956	70.2239	1.04881		NM_009448_2-Tuba1c_Intron	Control_Intron	1.28472	2.86931	2.23341
												NM_023279_1-Tubb3_cds	Control	18.6694	24.071	1.28933		NM_023279_1-Tubb3_Intron	Control_Intron	1.82926	4.18781	2.28934
												NM_019912_2-Ube2d2a_cds	Control	130.247	200.933	1.54271		NM_019912_2-Ube2d2a_Intron	Control_Intron	3.48288	8.94861	2.56931
												NM_016723_1-Uchl3_cds	Control	63.2221	22.1703	0.350673		NM_016723_1-Uchl3_Intron	Control_Intron	1.13819	2.40239	2.11071
												NM_011694_1-Vdac1_cds	Control	15.8635	27.6289	1.74166		NM_011694_1-Vdac1_Intron	Control_Intron	1.82651	4.40863	2.41369
												NM_145600_1-Zfp330_cds	Control	10.6856	13.8986	1.30069		NM_145600_1-Zfp330_Intron	Control_Intron	0.984575	1.47786	1.50102
												13-qA5-156.1_cds	uppl	1.46035	5.3796	3.68377		13-qA5-156.1_Intron	Uppl_Intron	3.47224	6.84929	1.97258
												15-qE1-3710.1_cds	uppl	25.8686	395.143	15.275		15-qE1-3710.1_Intron	Uppl_Intron	11.4375	27.8013	2.43072
												6-qF3-1063.1_cds	uppl	0.00106678	0.0010002	0.937593		6-qF3-1063.1_Intron	Uppl_Intron	4.33408	6.32764	1.45997
												6-qF3-3040.1_cds	uppl	51.5217	164.173	3.18649		6-qF3-3040.1_Intron	Uppl_Intron	5.27142	11.8412	2.2463
												pi-Asb1.1_cds	uppl	14.3421	54.7111	3.81472		pi-Asb1.1_Intron	Uppl_Intron	2.05282	4.16763	2.0302
												pi-BC026590.1_cds	uppl	3.2771	8.93958	2.72789		pi-BC026590.1_Intron	Uppl_Intron	2.75856	5.6433	2.04574
												pi-Cbl.1_cds	uppl	2.27314	15.652	6.88563		pi-Cbl.1_Intron	Uppl_Intron	3.89021	7.87933	2.02543
												pi-Ccdc117.1_cds	uppl	35.3339	33.0546	0.935493		pi-Ccdc117.1_Intron	Uppl_Intron	3.69161	8.16322	2.21129
												pi-Ddx19b.1_cds	uppl	12.0913	21.0671	1.74235		pi-Ddx19b.1_Intron	Uppl_Intron	4.30693	9.22397	2.14166
												pi-Eif2c2.1_cds	uppl	6.03898	27.8192	4.60661		pi-Eif2c2.1_Intron	Uppl_Intron	1.40263	3.349	2.38766
												pi-Eif4ebp2.1_cds	uppl	11.8794	75.2781	6.33689		pi-Eif4ebp2.1_Intron	Uppl_Intron	3.3443	7.77094	2.32364
												pi-Exoc8.1_cds	uppl	0.802742	1.38406	1.72417		pi-Ip6k1.1_Intron	Uppl_Intron	3.99115	8.20027	2.05461
												pi-Ip6k1.1_cds	uppl	37.7586	44.5622	1.18019		pi-Ipmk.1_Intron	Uppl_Intron	1.10028	2.57221	2.33777
												pi-Ipmk.1_cds	uppl	3.39022	11.8959	3.50889		pi-Kctd7.1_Intron	Uppl_Intron	2.81869	5.82935	2.06811
												pi-Kctd7.1_cds	uppl	15.6154	57.4046	3.67615		pi-Klhl11.1_Intron	Uppl_Intron	1.35624	2.52365	1.86076
												pi-Klhl11.1_cds	uppl	22.6525	80.2794	3.54396		pi-Mgll.1_Intron	Uppl_Intron	1.34334	2.44613	1.82094
												pi-Mgll.1_cds	uppl	15.4029	44.6085	2.89611		pi-Mlc1.1_Intron	Uppl_Intron	3.48297	7.17615	2.06035
												pi-Mlc1.1_cds	uppl	24.3468	66.446	2.72914		pi-Mrs2.1_Intron	Uppl_Intron	5.29826	10.6213	2.00469
												pi-Mrs2.1_cds	uppl	9.16391	24.4372	2.66668		pi-Nr2c2.1_Intron	Uppl_Intron	3.48036	8.9624	2.57514
												pi-Nr2c2.1_cds	uppl	4.64388	20.1052	4.32939		pi-Pou6f1.1_Intron	Uppl_Intron	4.16663	9.25259	2.22064
												pi-Pou6f1.1_cds	uppl	36.1504	54.4769	1.50695		pi-Rc3h1.1_Intron	Uppl_Intron	1.82516	4.18736	2.29425
												pi-Rc3h1.1_cds	uppl	9.96328	25.2425	2.53355		pi-Strbp.1_Intron	Uppl_Intron	3.267	7.98013	2.44265
												pi-Strbp.1_cds	uppl	7.1954	17.7961	2.47326		pi-Tacc1.1_Intron	Uppl_Intron	2.8409	5.56327	1.95828
												pi-Tacc1.1_cds	uppl	2.06483	4.15966	2.01452		pi-Tbl2.1_Intron	Uppl_Intron	4.83707	11.0978	2.29433
												pi-Tbl2.1_cds	uppl	11.386	103.906	9.12572		pi-Tktl2.1_Intron	Uppl_Intron	6.66765	24.0577	3.60812
												pi-Tktl2.1_cds	uppl	28.0192	124.341	4.4377		pi-Zfp280b.1_Intron	Uppl_Intron	1.3474	3.7124	2.75523
												pi-Zfp280b.1_cds	uppl	4.30043	13.4962	3.13833		pi-Zfp382.1_Intron	Uppl_Intron	3.27724	6.56516	2.00326
												pi-Zfp382.1_cds	uppl	2.51657	3.66492	1.45632		pi-Zfp652.1_Intron	Uppl_Intron	1.20264	2.83827	2.36003
												pi-Zfp652.1_cds	uppl	0.493753	0.573093	1.16069		pi-Zmat3.1_Intron	Uppl_Intron	1.30473	2.77407	2.12616
												pi-Zmat3.1_cds	uppl	4.3375	8.31332	1.91661

## Sheet: Supp Fig. 2
Source Data Supplementary Fig. 2
Supplementary Fig. 2a					Supplementary Fig. 2b			Supplementary Fig. 2c		Supplementary Fig. 2d				Supplementary Fig. 2e				Supplementary Fig. 2f
uppl	Exon	Intron	3´end+100nt		Name	Type	Total Length (kb)	Number of intron		Name	Type	Each exon length (bp)		Name	Type	Codon Adaptation Index (CAI)		Name	Type	Normalized Codon Adaptation Index (CAI)
13-qA5-156.1	0	0.0113454	1.93468		13-qA5-156.1	uppl	78470	12		13-qA5-156.1	uppl	150		13-qA5-156.1_cds	uppl	0.726		13-qA5-156.1_cds	uppl	1.11692
15-qE1-3710.1	0.134297	0	0		15-qE1-3710.1	uppl	13628	3		13-qA5-156.1	uppl	1426		15-qE1-3710.1_cds	uppl	0.653		15-qE1-3710.1_cds	uppl	1.02191
6-qF3-1063.1	2.50516	0	6.44893		6-qF3-1063.1	uppl	10791	2		13-qA5-156.1	uppl	130		6-qF3-1063.1_cds	uppl	0.705		6-qF3-1063.1_cds	uppl	1.07634
6-qF3-3040.1	0.181096	0.186884	5.80403		6-qF3-3040.1	uppl	30878	5		13-qA5-156.1	uppl	1079		6-qF3-3040.1_cds	uppl	0.651		6-qF3-3040.1_cds	uppl	1.00308
pi-Asb1.1	0	0	0		pi-Asb1.1	uppl	18504	4		13-qA5-156.1	uppl	147		pi-Asb1.1_cds	uppl	0.736		pi-Asb1.1_cds	uppl	1.1018
pi-BC026590.1	0.63857	0	0		pi-BC026590.1	uppl	7249	5		13-qA5-156.1	uppl	102		pi-BC026590.1_cds	uppl	0.57		pi-BC026590.1_cds	uppl	0.939044
pi-Cbl.1	0.799192	0	0		pi-Cbl.1	uppl	91018	15		13-qA5-156.1	uppl	163		pi-Cbl.1_cds	uppl	0.675		pi-Cbl.1_cds	uppl	1.04651
pi-Ccdc117.1	0.845898	0.0141966	0		pi-Ccdc117.1	uppl	13312	4		13-qA5-156.1	uppl	154		pi-Ccdc117.1_cds	uppl	0.627		pi-Ccdc117.1_cds	uppl	0.966102
pi-Ddx19b.1	0	0	0		pi-Ddx19b.1	uppl	28885	11		13-qA5-156.1	uppl	1598		pi-Ddx19b.1_cds	uppl	0.719		pi-Ddx19b.1_cds	uppl	1.05735
pi-Eif2c2.1	0.446124	0.00317914	0		pi-Eif2c2.1	uppl	89338	18		13-qA5-156.1	uppl	105		pi-Eif2c2.1_cds	uppl	0.707		pi-Eif2c2.1_cds	uppl	1.0568
pi-Eif4ebp2.1	0.620325	0	0		pi-Eif4ebp2.1	uppl	24307	2		13-qA5-156.1	uppl	210		pi-Eif4ebp2.1_cds	uppl	0.679		pi-Eif4ebp2.1_cds	uppl	1.03035
pi-Exoc8.1	0	0.0310163	30.9548		pi-Exoc8.1	uppl	5251	0		13-qA5-156.1	uppl	8113		pi-Exoc8.1_cds	uppl	0.751		pi-Exoc8.1_cds	uppl	1.019
pi-Ip6k1.1	26.7291	4.44127	0		pi-Ip6k1.1	uppl	46179	5		15-qE1-3710.1	uppl	4190		pi-Ip6k1.1_cds	uppl	0.764		pi-Ip6k1.1_cds	uppl	1.06259
pi-Ipmk.1	682.138	0	0		pi-Ipmk.1	uppl	38046	5		15-qE1-3710.1	uppl	128		pi-Ipmk.1_cds	uppl	0.649		pi-Ipmk.1_cds	uppl	0.957227
pi-Kctd7.1	76.4878	0.132118	0		pi-Kctd7.1	uppl	10193	3		15-qE1-3710.1	uppl	109		pi-Kctd7.1_cds	uppl	0.739		pi-Kctd7.1_cds	uppl	1.02639
pi-Klhl11.1	146.755	0	0		pi-Klhl11.1	uppl	15658	1		15-qE1-3710.1	uppl	482		pi-Klhl11.1_cds	uppl	0.661		pi-Klhl11.1_cds	uppl	1.00762
pi-Mgll.1	52.3759	0.253112	0		pi-Mgll.1	uppl	103657	7		15-qE1-3710.1	uppl	291		pi-Mgll.1_cds	uppl	0.685		pi-Mgll.1_cds	uppl	1.03631
pi-Mlc1.1	5.42785	0.135696	0		pi-Mlc1.1	uppl	26787	11		6-qF3-1063.1	uppl	588		pi-Mlc1.1_cds	uppl	0.69		pi-Mlc1.1_cds	uppl	1.05023
pi-Mrs2.1	24.6937	0	0		pi-Mrs2.1	uppl	32640	11		6-qF3-1063.1	uppl	182		pi-Mrs2.1_cds	uppl	0.671		pi-Mrs2.1_cds	uppl	1.01513
pi-Nr2c2.1	146.729	21.6059	0		pi-Nr2c2.1	uppl	80926	15		6-qF3-1063.1	uppl	153		pi-Nr2c2.1_cds	uppl	0.652		pi-Nr2c2.1_cds	uppl	1.03822
pi-Pou6f1.1	136.312	0.961335	0		pi-Pou6f1.1	uppl	4916	1		6-qF3-1063.1	uppl	198		pi-Pou6f1.1_cds	uppl	0.755		pi-Pou6f1.1_cds	uppl	1.03709
pi-Rc3h1.1	21.8414	0.139176	0		pi-Rc3h1.1	uppl	68690	19		6-qF3-1063.1	uppl	3951		pi-Rc3h1.1_cds	uppl	0.635		pi-Rc3h1.1_cds	uppl	1.06902
pi-Strbp.1	309.991	0	0		pi-Strbp.1	uppl	133494	17		6-qF3-3040.1	uppl	216		pi-Strbp.1_cds	uppl	0.582		pi-Strbp.1_cds	uppl	0.991482
pi-Tacc1.1	956.912	0.173361	0		pi-Tacc1.1	uppl	47017	12		6-qF3-3040.1	uppl	167		pi-Tacc1.1_cds	uppl	0.677		pi-Tacc1.1_cds	uppl	1.01958
pi-Tbl2.1	316.366	0	0.644893		pi-Tbl2.1	uppl	14187	6		6-qF3-3040.1	uppl	6983		pi-Tbl2.1_cds	uppl	0.734		pi-Tbl2.1_cds	uppl	1.05007
pi-Tktl2.1	239.364	0.0281844	0		pi-Tktl2.1	uppl	7462	1		6-qF3-3040.1	uppl	256		pi-Tktl2.1_cds	uppl	0.648		pi-Tktl2.1_cds	uppl	1.02532
pi-Zfp280b.1	0	0.74953	0		pi-Zfp280b.1	uppl	10314	1		6-qF3-3040.1	uppl	105		pi-Zfp280b.1_cds	uppl	0.669		pi-Zfp280b.1_cds	uppl	1.01517
pi-Zfp382.1	67.3496	0	0		pi-Zfp382.1	uppl	18824	5		6-qF3-3040.1	uppl	403		pi-Zfp382.1_cds	uppl	0.681		pi-Zfp382.1_cds	uppl	0.988389
pi-Zfp652.1	46.4323	0.139773	0		pi-Zfp652.1	uppl	59361	5		pi-Asb1.1	uppl	96		pi-Zfp652.1_cds	uppl	0.729		pi-Zfp652.1_cds	uppl	1.05806
pi-Zmat3.1	21.4301	0	0		pi-Zmat3.1	uppl	30667	5		pi-Asb1.1	uppl	147		pi-Zmat3.1_cds	uppl	0.738		pi-Zmat3.1_cds	uppl	1.08211
					MSTRG.38572.2_2-Anapc10	Control	63637	4		pi-Asb1.1	uppl	303		MSTRG.38572.2_2-Anapc10_cds	Control	0.598		MSTRG.38572.2_2-Anapc10_cds	Control	1.01356
					NM_009673_1-Anxa5	Control	26738	12		pi-Asb1.1	uppl	386		NM_009673_1-Anxa5_cds	Control	0.694		NM_009673_1-Anxa5_cds	Control	1.0743
					NM_009681_1-Ap3s1	Control	48526	5		pi-Asb1.1	uppl	4833		NM_009681_1-Ap3s1_cds	Control	0.583		NM_009681_1-Ap3s1_cds	Control	0.97005
					NM_007506_1-Atp5g1	Control	2657	4		pi-BC026590.1	uppl	147		NM_007506_1-Atp5g1_cds	Control	0.74		NM_007506_1-Atp5g1_cds	Control	1.1746
					NM_009760_1-Bnip3	Control	18547	5		pi-BC026590.1	uppl	52		NM_009760_1-Bnip3_cds	Control	0.673		NM_009760_1-Bnip3_cds	Control	1.03221
					NM_009798_3-Capzb	Control	98884	8		pi-BC026590.1	uppl	130		NM_009798_3-Capzb_cds	Control	0.728		NM_009798_3-Capzb_cds	Control	1.04448
					MSTRG.34674.1_1-Ccdc91	Control	100393	11		pi-BC026590.1	uppl	77		MSTRG.34674.1_1-Ccdc91_cds	Control	0.674		MSTRG.34674.1_1-Ccdc91_cds	Control	1.04984
					NM_001037940_1-Dnajb6	Control	50351	9		pi-BC026590.1	uppl	70		NM_001037940_1-Dnajb6_cds	Control	0.641		NM_001037940_1-Dnajb6_cds	Control	0.995342
					NM_010145_1-Ephx1	Control	27949	8		pi-BC026590.1	uppl	3564		NM_010145_1-Ephx1_cds	Control	0.778		NM_010145_1-Ephx1_cds	Control	1.08659
					MSTRG.13031.1_1-Fdft1	Control	31506	7		pi-Cbl.1	uppl	8759		MSTRG.13031.1_1-Fdft1_cds	Control	0.712		MSTRG.13031.1_1-Fdft1_cds	Control	1.02446
					NR_002885_1-Gm10052	Control	4501	9		pi-Cbl.1	uppl	180		NR_002885_1-Gm10052_cds	Control	0.675		NR_002885_1-Gm10052_cds	Control	1.06973
					NM_013541_1-Gstp1	Control	2512	6		pi-Cbl.1	uppl	98		NM_013541_1-Gstp1_cds	Control	0.76		NM_013541_1-Gstp1_cds	Control	1.10626
					NM_008212_1-Hadh	Control	38600	7		pi-Cbl.1	uppl	141		NM_008212_1-Hadh_cds	Control	0.71		NM_008212_1-Hadh_cds	Control	1.06129
					NM_008228_1-Hdac1	Control	26546	13		pi-Cbl.1	uppl	95		NM_008228_1-Hdac1_cds	Control	0.735		NM_008228_1-Hdac1_cds	Control	1.05452
					NM_146130_1-Hnrnpa3	Control	6878	10		pi-Cbl.1	uppl	378		NM_146130_1-Hnrnpa3_cds	Control	0.613		NM_146130_1-Hnrnpa3_cds	Control	1.0149
					NM_013560_1-Hspb1	Control	1554	2		pi-Cbl.1	uppl	132		NM_013560_1-Hspb1_cds	Control	0.693		NM_013560_1-Hspb1_cds	Control	1.02212
					NM_008492_1-Ldhb	Control	17668	7		pi-Cbl.1	uppl	204		NM_008492_1-Ldhb_cds	Control	0.715		NM_008492_1-Ldhb_cds	Control	1.06557
					NM_026524_1-Mid1ip1	Control	2085	1		pi-Cbl.1	uppl	132		NM_026524_1-Mid1ip1_cds	Control	0.744		NM_026524_1-Mid1ip1_cds	Control	1.00405
					NM_024431_3-Morf4l1	Control	23104	11		pi-Cbl.1	uppl	88		NM_024431_3-Morf4l1_cds	Control	0.663		NM_024431_3-Morf4l1_cds	Control	1.01531
					NM_029963_1-Mrps5	Control	16562	11		pi-Cbl.1	uppl	138		NM_029963_1-Mrps5_cds	Control	0.678		NM_029963_1-Mrps5_cds	Control	1.02262
					NM_023402_1-Myl12b	Control	16585	3		pi-Cbl.1	uppl	122		NM_023402_1-Myl12b_cds	Control	0.811		NM_023402_1-Myl12b_cds	Control	1.0643
					NM_001141965_1-Naa20	Control	13054	5		pi-Cbl.1	uppl	157		NM_001141965_1-Naa20_cds	Control	0.617		NM_001141965_1-Naa20_cds	Control	0.965571
					NM_026532_1-Nutf2	Control	18676	4		pi-Cbl.1	uppl	147		NM_026532_1-Nutf2_cds	Control	0.661		NM_026532_1-Nutf2_cds	Control	1.01225
					NM_001024622_1-Pcnp	Control	12802	4		pi-Cbl.1	uppl	248		NM_001024622_1-Pcnp_cds	Control	0.594		NM_001024622_1-Pcnp_cds	Control	0.939873
					NM_019745_1-Pdcd10	Control	39713	7		pi-Cbl.1	uppl	142		NM_019745_1-Pdcd10_cds	Control	0.588		NM_019745_1-Pdcd10_cds	Control	0.968699
					NM_008826_1-Pfkl	Control	21863	21		pi-Ccdc117.1	uppl	2644		NM_008826_1-Pfkl_cds	Control	0.752		NM_008826_1-Pfkl_cds	Control	1.08828
					NM_026555_1-Rcn3	Control	9228	6		pi-Ccdc117.1	uppl	138		NM_026555_1-Rcn3_cds	Control	0.767		NM_026555_1-Rcn3_cds	Control	1.04638
					NM_001083938_1-Rnaset2a	Control	19188	8		pi-Ccdc117.1	uppl	225		NM_001083938_1-Rnaset2a_cds	Control	0.683		NM_001083938_1-Rnaset2a_cds	Control	1.00589
					NM_019685_1-Ruvbl1	Control	32089	10		pi-Ccdc117.1	uppl	51		NM_019685_1-Ruvbl1_cds	Control	0.711		NM_019685_1-Ruvbl1_cds	Control	1.06278
					NM_009150_1-Selenbp1	Control	11690	11		pi-Ccdc117.1	uppl	325		NM_009150_1-Selenbp1_cds	Control	0.713		NM_009150_1-Selenbp1_cds	Control	1.05786
					NM_153150_1-Slc25a1	Control	2962	8		pi-Ddx19b.1	uppl	5125		NM_153150_1-Slc25a1_cds	Control	0.673		NM_153150_1-Slc25a1_cds	Control	0.997037
					NM_001164819_2-Slc52a3	Control	9350	4		pi-Ddx19b.1	uppl	192		NM_001164819_2-Slc52a3_cds	Control	0.737		NM_001164819_2-Slc52a3_cds	Control	1.11329
					NM_011899_1-Srp54a	Control	32757	15		pi-Ddx19b.1	uppl	163		NM_011899_1-Srp54a_cds	Control	0.566		NM_011899_1-Srp54a_cds	Control	0.982639
					NM_019637_1-Styx	Control	22568	10		pi-Ddx19b.1	uppl	238		NM_019637_1-Styx_cds	Control	0.561		NM_019637_1-Styx_cds	Control	0.946037
					NM_011622_3-Tom1	Control	36404	14		pi-Ddx19b.1	uppl	178		NM_011622_3-Tom1_cds	Control	0.719		NM_011622_3-Tom1_cds	Control	1.08283
					NM_009412_1-Tpd52	Control	74866	5		pi-Ddx19b.1	uppl	115		NM_009412_1-Tpd52_cds	Control	0.64		NM_009412_1-Tpd52_cds	Control	1.01911
					NM_133795_1-Ttc1	Control	17998	7		pi-Ddx19b.1	uppl	103		NM_133795_1-Ttc1_cds	Control	0.64		NM_133795_1-Ttc1_cds	Control	0.981595
					NM_009448_2-Tuba1c	Control	7789	3		pi-Ddx19b.1	uppl	93		NM_009448_2-Tuba1c_cds	Control	0.764		NM_009448_2-Tuba1c_cds	Control	1.12188
					NM_023279_1-Tubb3	Control	10455	3		pi-Ddx19b.1	uppl	136		NM_023279_1-Tubb3_cds	Control	0.774		NM_023279_1-Tubb3_cds	Control	1.05306
					NM_019912_2-Ube2d2a	Control	33793	6		pi-Ddx19b.1	uppl	54		NM_019912_2-Ube2d2a_cds	Control	0.63		NM_019912_2-Ube2d2a_cds	Control	1.0396
					NM_016723_1-Uchl3	Control	42113	8		pi-Ddx19b.1	uppl	49		NM_016723_1-Uchl3_cds	Control	0.574		NM_016723_1-Uchl3_cds	Control	0.944079
					NM_011694_1-Vdac1	Control	28317	8		pi-Ddx19b.1	uppl	102		NM_011694_1-Vdac1_cds	Control	0.672		NM_011694_1-Vdac1_cds	Control	1.02595
					NM_145600_1-Zfp330	Control	10506	9		pi-Eif2c2.1	uppl	11168		NM_145600_1-Zfp330_cds	Control	0.656		NM_145600_1-Zfp330_cds	Control	0.967552
										pi-Eif2c2.1	uppl	200
										pi-Eif2c2.1	uppl	102
										pi-Eif2c2.1	uppl	135
										pi-Eif2c2.1	uppl	195
										pi-Eif2c2.1	uppl	91
										pi-Eif2c2.1	uppl	160
										pi-Eif2c2.1	uppl	185
										pi-Eif2c2.1	uppl	134
										pi-Eif2c2.1	uppl	123
										pi-Eif2c2.1	uppl	120
										pi-Eif2c2.1	uppl	148
										pi-Eif2c2.1	uppl	88
										pi-Eif2c2.1	uppl	135
										pi-Eif2c2.1	uppl	137
										pi-Eif2c2.1	uppl	182
										pi-Eif2c2.1	uppl	121
										pi-Eif2c2.1	uppl	196
										pi-Eif2c2.1	uppl	426
										pi-Eif4ebp2.1	uppl	5337
										pi-Eif4ebp2.1	uppl	186
										pi-Eif4ebp2.1	uppl	397
										pi-Exoc8.1	uppl	4665
										pi-Ip6k1.1	uppl	178
										pi-Ip6k1.1	uppl	348
										pi-Ip6k1.1	uppl	211
										pi-Ip6k1.1	uppl	182
										pi-Ip6k1.1	uppl	176
										pi-Ip6k1.1	uppl	3318
										pi-Ipmk.1	uppl	3178
										pi-Ipmk.1	uppl	86
										pi-Ipmk.1	uppl	97
										pi-Ipmk.1	uppl	173
										pi-Ipmk.1	uppl	82
										pi-Ipmk.1	uppl	4677
										pi-Kctd7.1	uppl	305
										pi-Kctd7.1	uppl	170
										pi-Kctd7.1	uppl	179
										pi-Kctd7.1	uppl	2884
										pi-Klhl11.1	uppl	7321
										pi-Klhl11.1	uppl	602
										pi-Mgll.1	uppl	102
										pi-Mgll.1	uppl	145
										pi-Mgll.1	uppl	107
										pi-Mgll.1	uppl	137
										pi-Mgll.1	uppl	111
										pi-Mgll.1	uppl	90
										pi-Mgll.1	uppl	216
										pi-Mgll.1	uppl	197
										pi-Mlc1.1	uppl	1206
										pi-Mlc1.1	uppl	162
										pi-Mlc1.1	uppl	57
										pi-Mlc1.1	uppl	117
										pi-Mlc1.1	uppl	72
										pi-Mlc1.1	uppl	102
										pi-Mlc1.1	uppl	102
										pi-Mlc1.1	uppl	54
										pi-Mlc1.1	uppl	90
										pi-Mlc1.1	uppl	199
										pi-Mlc1.1	uppl	4162
										pi-Mrs2.1	uppl	5705
										pi-Mrs2.1	uppl	114
										pi-Mrs2.1	uppl	118
										pi-Mrs2.1	uppl	153
										pi-Mrs2.1	uppl	117
										pi-Mrs2.1	uppl	131
										pi-Mrs2.1	uppl	174
										pi-Mrs2.1	uppl	113
										pi-Mrs2.1	uppl	37
										pi-Mrs2.1	uppl	74
										pi-Mrs2.1	uppl	223
										pi-Nr2c2.1	uppl	341
										pi-Nr2c2.1	uppl	40
										pi-Nr2c2.1	uppl	111
										pi-Nr2c2.1	uppl	201
										pi-Nr2c2.1	uppl	103
										pi-Nr2c2.1	uppl	180
										pi-Nr2c2.1	uppl	148
										pi-Nr2c2.1	uppl	94
										pi-Nr2c2.1	uppl	134
										pi-Nr2c2.1	uppl	178
										pi-Nr2c2.1	uppl	122
										pi-Nr2c2.1	uppl	140
										pi-Nr2c2.1	uppl	138
										pi-Nr2c2.1	uppl	106
										pi-Nr2c2.1	uppl	5599
										pi-Pou6f1.1	uppl	3300
										pi-Pou6f1.1	uppl	359
										pi-Rc3h1.1	uppl	316
										pi-Rc3h1.1	uppl	381
										pi-Rc3h1.1	uppl	121
										pi-Rc3h1.1	uppl	240
										pi-Rc3h1.1	uppl	176
										pi-Rc3h1.1	uppl	201
										pi-Rc3h1.1	uppl	133
										pi-Rc3h1.1	uppl	119
										pi-Rc3h1.1	uppl	113
										pi-Rc3h1.1	uppl	282
										pi-Rc3h1.1	uppl	215
										pi-Rc3h1.1	uppl	368
										pi-Rc3h1.1	uppl	165
										pi-Rc3h1.1	uppl	153
										pi-Rc3h1.1	uppl	214
										pi-Rc3h1.1	uppl	91
										pi-Rc3h1.1	uppl	133
										pi-Rc3h1.1	uppl	171
										pi-Rc3h1.1	uppl	116
										pi-Rc3h1.1	uppl	7327
										pi-Strbp.1	uppl	14230
										pi-Strbp.1	uppl	45
										pi-Strbp.1	uppl	124
										pi-Strbp.1	uppl	141
										pi-Strbp.1	uppl	135
										pi-Strbp.1	uppl	159
										pi-Strbp.1	uppl	200
										pi-Strbp.1	uppl	93
										pi-Strbp.1	uppl	112
										pi-Strbp.1	uppl	98
										pi-Strbp.1	uppl	112
										pi-Strbp.1	uppl	96
										pi-Strbp.1	uppl	92
										pi-Strbp.1	uppl	145
										pi-Strbp.1	uppl	166
										pi-Strbp.1	uppl	221
										pi-Strbp.1	uppl	170
										pi-Strbp.1	uppl	179
										pi-Tacc1.1	uppl	4191
										pi-Tacc1.1	uppl	121
										pi-Tacc1.1	uppl	107
										pi-Tacc1.1	uppl	161
										pi-Tacc1.1	uppl	44
										pi-Tacc1.1	uppl	77
										pi-Tacc1.1	uppl	126
										pi-Tacc1.1	uppl	53
										pi-Tacc1.1	uppl	124
										pi-Tacc1.1	uppl	61
										pi-Tacc1.1	uppl	115
										pi-Tbl2.1	uppl	172
										pi-Tbl2.1	uppl	122
										pi-Tbl2.1	uppl	185
										pi-Tbl2.1	uppl	152
										pi-Tbl2.1	uppl	127
										pi-Tbl2.1	uppl	153
										pi-Tbl2.1	uppl	3447
										pi-Tktl2.1	uppl	1963
										pi-Tktl2.1	uppl	4407
										pi-Zfp280b.1	uppl	94
										pi-Zfp280b.1	uppl	4736
										pi-Zfp382.1	uppl	153
										pi-Zfp382.1	uppl	74
										pi-Zfp382.1	uppl	127
										pi-Zfp382.1	uppl	93
										pi-Zfp382.1	uppl	7485
										pi-Zfp652.1	uppl	465
										pi-Zfp652.1	uppl	148
										pi-Zfp652.1	uppl	116
										pi-Zfp652.1	uppl	145
										pi-Zfp652.1	uppl	8812
										pi-Zmat3.1	uppl	6902
										pi-Zmat3.1	uppl	101
										pi-Zmat3.1	uppl	167
										pi-Zmat3.1	uppl	123
										pi-Zmat3.1	uppl	327
										pi-Zmat3.1	uppl	162
										MSTRG.38572.2_2-Anapc10	Control	78
										MSTRG.38572.2_2-Anapc10	Control	127
										MSTRG.38572.2_2-Anapc10	Control	91
										MSTRG.38572.2_2-Anapc10	Control	121
										MSTRG.38572.2_2-Anapc10	Control	472
										NM_009673_1-Anxa5	Control	479
										NM_009673_1-Anxa5	Control	123
										NM_009673_1-Anxa5	Control	59
										NM_009673_1-Anxa5	Control	96
										NM_009673_1-Anxa5	Control	94
										NM_009673_1-Anxa5	Control	57
										NM_009673_1-Anxa5	Control	80
										NM_009673_1-Anxa5	Control	91
										NM_009673_1-Anxa5	Control	114
										NM_009673_1-Anxa5	Control	95
										NM_009673_1-Anxa5	Control	85
										NM_009673_1-Anxa5	Control	31
										NM_009673_1-Anxa5	Control	93
										NM_009681_1-Ap3s1	Control	98
										NM_009681_1-Ap3s1	Control	92
										NM_009681_1-Ap3s1	Control	112
										NM_009681_1-Ap3s1	Control	72
										NM_009681_1-Ap3s1	Control	108
										NM_009681_1-Ap3s1	Control	613
										NM_007506_1-Atp5g1	Control	226
										NM_007506_1-Atp5g1	Control	179
										NM_007506_1-Atp5g1	Control	78
										NM_007506_1-Atp5g1	Control	47
										NM_007506_1-Atp5g1	Control	23
										NM_009760_1-Bnip3	Control	1022
										NM_009760_1-Bnip3	Control	150
										NM_009760_1-Bnip3	Control	107
										NM_009760_1-Bnip3	Control	82
										NM_009760_1-Bnip3	Control	148
										NM_009760_1-Bnip3	Control	123
										NM_009798_3-Capzb	Control	97
										NM_009798_3-Capzb	Control	90
										NM_009798_3-Capzb	Control	122
										NM_009798_3-Capzb	Control	114
										NM_009798_3-Capzb	Control	142
										NM_009798_3-Capzb	Control	117
										NM_009798_3-Capzb	Control	66
										NM_009798_3-Capzb	Control	77
										NM_009798_3-Capzb	Control	813
										MSTRG.34674.1_1-Ccdc91	Control	113
										MSTRG.34674.1_1-Ccdc91	Control	88
										MSTRG.34674.1_1-Ccdc91	Control	161
										MSTRG.34674.1_1-Ccdc91	Control	204
										MSTRG.34674.1_1-Ccdc91	Control	105
										MSTRG.34674.1_1-Ccdc91	Control	78
										MSTRG.34674.1_1-Ccdc91	Control	108
										MSTRG.34674.1_1-Ccdc91	Control	93
										MSTRG.34674.1_1-Ccdc91	Control	69
										MSTRG.34674.1_1-Ccdc91	Control	177
										MSTRG.34674.1_1-Ccdc91	Control	114
										MSTRG.34674.1_1-Ccdc91	Control	252
										NM_001037940_1-Dnajb6	Control	94
										NM_001037940_1-Dnajb6	Control	91
										NM_001037940_1-Dnajb6	Control	110
										NM_001037940_1-Dnajb6	Control	63
										NM_001037940_1-Dnajb6	Control	111
										NM_001037940_1-Dnajb6	Control	132
										NM_001037940_1-Dnajb6	Control	142
										NM_001037940_1-Dnajb6	Control	71
										NM_001037940_1-Dnajb6	Control	321
										NM_001037940_1-Dnajb6	Control	1343
										NM_010145_1-Ephx1	Control	421
										NM_010145_1-Ephx1	Control	126
										NM_010145_1-Ephx1	Control	109
										NM_010145_1-Ephx1	Control	209
										NM_010145_1-Ephx1	Control	130
										NM_010145_1-Ephx1	Control	228
										NM_010145_1-Ephx1	Control	181
										NM_010145_1-Ephx1	Control	188
										NM_010145_1-Ephx1	Control	82
										MSTRG.13031.1_1-Fdft1	Control	562
										MSTRG.13031.1_1-Fdft1	Control	153
										MSTRG.13031.1_1-Fdft1	Control	177
										MSTRG.13031.1_1-Fdft1	Control	192
										MSTRG.13031.1_1-Fdft1	Control	129
										MSTRG.13031.1_1-Fdft1	Control	184
										MSTRG.13031.1_1-Fdft1	Control	98
										MSTRG.13031.1_1-Fdft1	Control	230
										NR_002885_1-Gm10052	Control	74
										NR_002885_1-Gm10052	Control	117
										NR_002885_1-Gm10052	Control	147
										NR_002885_1-Gm10052	Control	211
										NR_002885_1-Gm10052	Control	93
										NR_002885_1-Gm10052	Control	93
										NR_002885_1-Gm10052	Control	75
										NR_002885_1-Gm10052	Control	156
										NR_002885_1-Gm10052	Control	70
										NR_002885_1-Gm10052	Control	700
										NM_013541_1-Gstp1	Control	248
										NM_013541_1-Gstp1	Control	108
										NM_013541_1-Gstp1	Control	104
										NM_013541_1-Gstp1	Control	88
										NM_013541_1-Gstp1	Control	107
										NM_013541_1-Gstp1	Control	36
										NM_013541_1-Gstp1	Control	63
										NM_008212_1-Hadh	Control	839
										NM_008212_1-Hadh	Control	117
										NM_008212_1-Hadh	Control	73
										NM_008212_1-Hadh	Control	90
										NM_008212_1-Hadh	Control	127
										NM_008212_1-Hadh	Control	158
										NM_008212_1-Hadh	Control	129
										NM_008212_1-Hadh	Control	173
										NM_008228_1-Hdac1	Control	522
										NM_008228_1-Hdac1	Control	49
										NM_008228_1-Hdac1	Control	153
										NM_008228_1-Hdac1	Control	131
										NM_008228_1-Hdac1	Control	109
										NM_008228_1-Hdac1	Control	141
										NM_008228_1-Hdac1	Control	109
										NM_008228_1-Hdac1	Control	93
										NM_008228_1-Hdac1	Control	142
										NM_008228_1-Hdac1	Control	139
										NM_008228_1-Hdac1	Control	75
										NM_008228_1-Hdac1	Control	118
										NM_008228_1-Hdac1	Control	113
										NM_008228_1-Hdac1	Control	80
										NM_146130_1-Hnrnpa3	Control	147
										NM_146130_1-Hnrnpa3	Control	123
										NM_146130_1-Hnrnpa3	Control	147
										NM_146130_1-Hnrnpa3	Control	211
										NM_146130_1-Hnrnpa3	Control	90
										NM_146130_1-Hnrnpa3	Control	96
										NM_146130_1-Hnrnpa3	Control	81
										NM_146130_1-Hnrnpa3	Control	144
										NM_146130_1-Hnrnpa3	Control	123
										NM_146130_1-Hnrnpa3	Control	68
										NM_146130_1-Hnrnpa3	Control	723
										NM_013560_1-Hspb1	Control	432
										NM_013560_1-Hspb1	Control	64
										NM_013560_1-Hspb1	Control	316
										NM_008492_1-Ldhb	Control	351
										NM_008492_1-Ldhb	Control	124
										NM_008492_1-Ldhb	Control	118
										NM_008492_1-Ldhb	Control	174
										NM_008492_1-Ldhb	Control	174
										NM_008492_1-Ldhb	Control	118
										NM_008492_1-Ldhb	Control	135
										NM_008492_1-Ldhb	Control	69
										NM_026524_1-Mid1ip1	Control	117
										NM_026524_1-Mid1ip1	Control	1686
										NM_024431_3-Morf4l1	Control	729
										NM_024431_3-Morf4l1	Control	85
										NM_024431_3-Morf4l1	Control	173
										NM_024431_3-Morf4l1	Control	89
										NM_024431_3-Morf4l1	Control	102
										NM_024431_3-Morf4l1	Control	89
										NM_024431_3-Morf4l1	Control	26
										NM_024431_3-Morf4l1	Control	81
										NM_024431_3-Morf4l1	Control	87
										NM_024431_3-Morf4l1	Control	68
										NM_024431_3-Morf4l1	Control	47
										NM_024431_3-Morf4l1	Control	242
										NM_029963_1-Mrps5	Control	84
										NM_029963_1-Mrps5	Control	87
										NM_029963_1-Mrps5	Control	138
										NM_029963_1-Mrps5	Control	126
										NM_029963_1-Mrps5	Control	234
										NM_029963_1-Mrps5	Control	35
										NM_029963_1-Mrps5	Control	91
										NM_029963_1-Mrps5	Control	47
										NM_029963_1-Mrps5	Control	58
										NM_029963_1-Mrps5	Control	63
										NM_029963_1-Mrps5	Control	137
										NM_029963_1-Mrps5	Control	335
										NM_023402_1-Myl12b	Control	565
										NM_023402_1-Myl12b	Control	162
										NM_023402_1-Myl12b	Control	199
										NM_023402_1-Myl12b	Control	44
										NM_001141965_1-Naa20	Control	102
										NM_001141965_1-Naa20	Control	25
										NM_001141965_1-Naa20	Control	91
										NM_001141965_1-Naa20	Control	136
										NM_001141965_1-Naa20	Control	146
										NM_001141965_1-Naa20	Control	511
										NM_026532_1-Nutf2	Control	50
										NM_026532_1-Nutf2	Control	125
										NM_026532_1-Nutf2	Control	72
										NM_026532_1-Nutf2	Control	99
										NM_026532_1-Nutf2	Control	527
										NM_001024622_1-Pcnp	Control	413
										NM_001024622_1-Pcnp	Control	56
										NM_001024622_1-Pcnp	Control	75
										NM_001024622_1-Pcnp	Control	215
										NM_001024622_1-Pcnp	Control	104
										NM_019745_1-Pdcd10	Control	476
										NM_019745_1-Pdcd10	Control	83
										NM_019745_1-Pdcd10	Control	79
										NM_019745_1-Pdcd10	Control	127
										NM_019745_1-Pdcd10	Control	118
										NM_019745_1-Pdcd10	Control	54
										NM_019745_1-Pdcd10	Control	219
										NM_019745_1-Pdcd10	Control	117
										NM_008826_1-Pfkl	Control	474
										NM_008826_1-Pfkl	Control	106
										NM_008826_1-Pfkl	Control	100
										NM_008826_1-Pfkl	Control	112
										NM_008826_1-Pfkl	Control	62
										NM_008826_1-Pfkl	Control	165
										NM_008826_1-Pfkl	Control	153
										NM_008826_1-Pfkl	Control	88
										NM_008826_1-Pfkl	Control	71
										NM_008826_1-Pfkl	Control	147
										NM_008826_1-Pfkl	Control	64
										NM_008826_1-Pfkl	Control	65
										NM_008826_1-Pfkl	Control	126
										NM_008826_1-Pfkl	Control	93
										NM_008826_1-Pfkl	Control	96
										NM_008826_1-Pfkl	Control	109
										NM_008826_1-Pfkl	Control	45
										NM_008826_1-Pfkl	Control	166
										NM_008826_1-Pfkl	Control	190
										NM_008826_1-Pfkl	Control	78
										NM_008826_1-Pfkl	Control	74
										NM_008826_1-Pfkl	Control	148
										NM_026555_1-Rcn3	Control	439
										NM_026555_1-Rcn3	Control	200
										NM_026555_1-Rcn3	Control	61
										NM_026555_1-Rcn3	Control	173
										NM_026555_1-Rcn3	Control	203
										NM_026555_1-Rcn3	Control	248
										NM_026555_1-Rcn3	Control	57
										NM_001083938_1-Rnaset2a	Control	287
										NM_001083938_1-Rnaset2a	Control	75
										NM_001083938_1-Rnaset2a	Control	46
										NM_001083938_1-Rnaset2a	Control	114
										NM_001083938_1-Rnaset2a	Control	71
										NM_001083938_1-Rnaset2a	Control	58
										NM_001083938_1-Rnaset2a	Control	53
										NM_001083938_1-Rnaset2a	Control	61
										NM_001083938_1-Rnaset2a	Control	194
										NM_019685_1-Ruvbl1	Control	193
										NM_019685_1-Ruvbl1	Control	87
										NM_019685_1-Ruvbl1	Control	133
										NM_019685_1-Ruvbl1	Control	152
										NM_019685_1-Ruvbl1	Control	90
										NM_019685_1-Ruvbl1	Control	150
										NM_019685_1-Ruvbl1	Control	64
										NM_019685_1-Ruvbl1	Control	199
										NM_019685_1-Ruvbl1	Control	103
										NM_019685_1-Ruvbl1	Control	92
										NM_019685_1-Ruvbl1	Control	337
										NM_009150_1-Selenbp1	Control	96
										NM_009150_1-Selenbp1	Control	57
										NM_009150_1-Selenbp1	Control	113
										NM_009150_1-Selenbp1	Control	186
										NM_009150_1-Selenbp1	Control	121
										NM_009150_1-Selenbp1	Control	183
										NM_009150_1-Selenbp1	Control	179
										NM_009150_1-Selenbp1	Control	79
										NM_009150_1-Selenbp1	Control	122
										NM_009150_1-Selenbp1	Control	93
										NM_009150_1-Selenbp1	Control	119
										NM_009150_1-Selenbp1	Control	351
										NM_153150_1-Slc25a1	Control	703
										NM_153150_1-Slc25a1	Control	74
										NM_153150_1-Slc25a1	Control	116
										NM_153150_1-Slc25a1	Control	105
										NM_153150_1-Slc25a1	Control	85
										NM_153150_1-Slc25a1	Control	139
										NM_153150_1-Slc25a1	Control	100
										NM_153150_1-Slc25a1	Control	108
										NM_153150_1-Slc25a1	Control	201
										NM_001164819_2-Slc52a3	Control	44
										NM_001164819_2-Slc52a3	Control	627
										NM_001164819_2-Slc52a3	Control	488
										NM_001164819_2-Slc52a3	Control	124
										NM_001164819_2-Slc52a3	Control	1299
										NM_011899_1-Srp54a	Control	222
										NM_011899_1-Srp54a	Control	110
										NM_011899_1-Srp54a	Control	92
										NM_011899_1-Srp54a	Control	85
										NM_011899_1-Srp54a	Control	105
										NM_011899_1-Srp54a	Control	67
										NM_011899_1-Srp54a	Control	58
										NM_011899_1-Srp54a	Control	151
										NM_011899_1-Srp54a	Control	149
										NM_011899_1-Srp54a	Control	101
										NM_011899_1-Srp54a	Control	87
										NM_011899_1-Srp54a	Control	74
										NM_011899_1-Srp54a	Control	109
										NM_011899_1-Srp54a	Control	171
										NM_011899_1-Srp54a	Control	96
										NM_011899_1-Srp54a	Control	472
										NM_019637_1-Styx	Control	325
										NM_019637_1-Styx	Control	33
										NM_019637_1-Styx	Control	54
										NM_019637_1-Styx	Control	98
										NM_019637_1-Styx	Control	61
										NM_019637_1-Styx	Control	37
										NM_019637_1-Styx	Control	40
										NM_019637_1-Styx	Control	51
										NM_019637_1-Styx	Control	73
										NM_019637_1-Styx	Control	94
										NM_019637_1-Styx	Control	261
										NM_011622_3-Tom1	Control	122
										NM_011622_3-Tom1	Control	85
										NM_011622_3-Tom1	Control	79
										NM_011622_3-Tom1	Control	150
										NM_011622_3-Tom1	Control	135
										NM_011622_3-Tom1	Control	147
										NM_011622_3-Tom1	Control	117
										NM_011622_3-Tom1	Control	134
										NM_011622_3-Tom1	Control	34
										NM_011622_3-Tom1	Control	94
										NM_011622_3-Tom1	Control	121
										NM_011622_3-Tom1	Control	76
										NM_011622_3-Tom1	Control	60
										NM_011622_3-Tom1	Control	40
										NM_011622_3-Tom1	Control	860
										NM_009412_1-Tpd52	Control	1573
										NM_009412_1-Tpd52	Control	49
										NM_009412_1-Tpd52	Control	102
										NM_009412_1-Tpd52	Control	149
										NM_009412_1-Tpd52	Control	116
										NM_009412_1-Tpd52	Control	63
										NM_133795_1-Ttc1	Control	597
										NM_133795_1-Ttc1	Control	55
										NM_133795_1-Ttc1	Control	149
										NM_133795_1-Ttc1	Control	37
										NM_133795_1-Ttc1	Control	113
										NM_133795_1-Ttc1	Control	61
										NM_133795_1-Ttc1	Control	363
										NM_133795_1-Ttc1	Control	87
										NM_009448_2-Tuba1c	Control	103
										NM_009448_2-Tuba1c	Control	223
										NM_009448_2-Tuba1c	Control	149
										NM_009448_2-Tuba1c	Control	1076
										NM_023279_1-Tubb3	Control	109
										NM_023279_1-Tubb3	Control	109
										NM_023279_1-Tubb3	Control	111
										NM_023279_1-Tubb3	Control	1402
										NM_019912_2-Ube2d2a	Control	195
										NM_019912_2-Ube2d2a	Control	64
										NM_019912_2-Ube2d2a	Control	32
										NM_019912_2-Ube2d2a	Control	78
										NM_019912_2-Ube2d2a	Control	106
										NM_019912_2-Ube2d2a	Control	94
										NM_019912_2-Ube2d2a	Control	93
										NM_016723_1-Uchl3	Control	95
										NM_016723_1-Uchl3	Control	12
										NM_016723_1-Uchl3	Control	129
										NM_016723_1-Uchl3	Control	157
										NM_016723_1-Uchl3	Control	86
										NM_016723_1-Uchl3	Control	48
										NM_016723_1-Uchl3	Control	76
										NM_016723_1-Uchl3	Control	59
										NM_016723_1-Uchl3	Control	222
										NM_011694_1-Vdac1	Control	74
										NM_011694_1-Vdac1	Control	70
										NM_011694_1-Vdac1	Control	50
										NM_011694_1-Vdac1	Control	153
										NM_011694_1-Vdac1	Control	53
										NM_011694_1-Vdac1	Control	228
										NM_011694_1-Vdac1	Control	151
										NM_011694_1-Vdac1	Control	58
										NM_011694_1-Vdac1	Control	964
										NM_145600_1-Zfp330	Control	871
										NM_145600_1-Zfp330	Control	118
										NM_145600_1-Zfp330	Control	47
										NM_145600_1-Zfp330	Control	105
										NM_145600_1-Zfp330	Control	127
										NM_145600_1-Zfp330	Control	80
										NM_145600_1-Zfp330	Control	71
										NM_145600_1-Zfp330	Control	20
										NM_145600_1-Zfp330	Control	132
										NM_145600_1-Zfp330	Control	70

[truncated: 7 more sheets: Supp Fig. 3b,c,d,f, Supp Fig. 3e, Supp Fig. 4, Supp Fig. 5, Supp Fig. 6, Supp Fig. 6e, Supp Fig. 7]
